# Supplementary material for: 3,3-Ethyl­enedithio-3,3a,4,5,10,10b-hexa­hydro-2H-furo[2,3-a]carbazole
Source: Acta Crystallogr Sect E Struct Rep Online. 2009 Feb 25;65(Pt 3):o595–6. doi: 10.1107/S1600536809006035 (PMC2968651; doi:10.1107/S1600536809006035)
Supplement: Supplementary file 1 [file e-65-0o595-sup1.cif]

##############################################################################
###                                                                        ###
###        Electronic paper (Acta Crystallographica Section E)             ###
###                                                                        ###
##############################################################################
#                                                                            #
# This CIF contains the data in a paper accepted for publication in Acta     #
# Crystallographica Section E. It conforms to the requirements of Notes      #
# for Authors for Section E, and has been peer reviewed under the auspices   #
# of the IUCr Commission on Journals.                                        #
#                                                                            #
# Full details of the Crystallographic Information File format               #
# are given in the paper "The Crystallographic Information File (CIF):       #
# a New Standard Archive File for Crystallography" by S. R. Hall, F. H.      #
# Allen and I. D. Brown [Acta Cryst. (1991), A47, 655-685].                  #
#                                                                            #
# The current version of the core CIF dictionary is obtainable from          #
# ftp://ftp.iucr.org/pub/cif_core.dic. The current version number is 2.4.    #
#                                                                            #
# Software is freely available for graphical display of the structure(s) in  #
# this CIF.  For information consult the CIF home page http://www.iucr.org/  #
# cif/home.html                                                              #
#                                                                            #
# This file may be used for bona fide research purposes within the           #
# scientific community so long as proper attribution is given to the journal # 
# article from which it was obtained.                                        #
#                                                                            #
##############################################################################
                                             
data_I
_audit_creation_method     SHELXL-97
_chemical_name_systematic
;
3,3-Ethylenedithio-3,3a,4,5,10,10b-hexahydro-2<i>H</i>-
furo[2,3-<i>a</i>]carbazole
;
_chemical_name_common     ?
_chemical_formula_moiety     'C16 H17 N O S2'
_chemical_formula_sum     'C16 H17 N O S2'
_chemical_formula_iupac     'C16 H17 N O S2'
_chemical_formula_weight     303.43
_chemical_melting_point     ?
_symmetry_cell_setting     orthorhombic
_symmetry_space_group_name_H-M     'P b c n'
_symmetry_space_group_name_Hall     '-P 2n 2ab'
loop_
    _symmetry_equiv_pos_as_xyz
    'x, y, z'
    '-x+1/2, -y+1/2, z+1/2'
    'x+1/2, -y+1/2, -z'
    '-x, y, -z+1/2'
    '-x, -y, -z'
    'x-1/2, y-1/2, -z-1/2'
    '-x-1/2, y-1/2, z'
    'x, -y, z-1/2'
_cell_length_a     21.7617(5)
_cell_length_b     8.4992(2)
_cell_length_c     15.2115(3)
_cell_angle_alpha     90.00
_cell_angle_beta     90.00
_cell_angle_gamma     90.00
_cell_volume     2813.47(11)
_cell_formula_units_Z     8
_cell_measurement_reflns_used     25
_cell_measurement_theta_min     9.3
_cell_measurement_theta_max     16.7
_cell_measurement_temperature     294(2)
_exptl_crystal_description     prism
_exptl_crystal_colour     colorless
_exptl_crystal_size_max     0.35
_exptl_crystal_size_mid     0.20
_exptl_crystal_size_min     0.15
_exptl_crystal_density_diffrn     1.433
_exptl_crystal_density_meas     ?
_exptl_crystal_density_method     'not measured'
_exptl_crystal_F_000     1280
_exptl_absorpt_coefficient_mu     0.373
_exptl_absorpt_correction_type     psi-scan
_exptl_absorpt_process_details     '(North <i>et al.</i>,  1968)'
_exptl_absorpt_correction_T_min     0.9125
_exptl_absorpt_correction_T_max     0.9435
_exptl_special_details
;
;
_diffrn_ambient_temperature     294(2)
_diffrn_radiation_type     MoK\a
_diffrn_radiation_wavelength     0.71073
_diffrn_radiation_source     'fine-focus sealed tube'
_diffrn_radiation_monochromator     graphite
_diffrn_measurement_device_type     'Enraf--Nonius TurboCAD-4'
_diffrn_measurement_method     'Non-profiled \w'
_diffrn_detector_area_resol_mean     ?
_diffrn_reflns_number     8196
_diffrn_reflns_av_R_equivalents     0.1488
_diffrn_reflns_av_sigmaI/netI     0.1077
_diffrn_reflns_theta_min     2.57
_diffrn_reflns_theta_max     24.30
_diffrn_reflns_theta_full     24.30
_diffrn_measured_fraction_theta_max     0.999
_diffrn_measured_fraction_theta_full     0.999
_diffrn_reflns_limit_h_min     -25
_diffrn_reflns_limit_h_max     25
_diffrn_reflns_limit_k_min     -9
_diffrn_reflns_limit_k_max     9
_diffrn_reflns_limit_l_min     -17
_diffrn_reflns_limit_l_max     0
_diffrn_standards_number     3
_diffrn_standards_interval_count     ?
_diffrn_standards_interval_time     120
_diffrn_standards_decay_%     1
_refine_special_details
;
Refinement of <i>F</i>^2^ against ALL reflections. The weighted <i>R</i>-factor
<i>wR</i> and goodness of fit <i>S</i> are based on <i>F</i>^2^, conventional
<i>R</i>-factors <i>R</i> are based on <i>F</i>, with <i>F</i> set to zero for
negative <i>F</i>^2^. The threshold expression of <i>F</i>^2^ >
\s(<i>F</i>^2^) is used only for calculating <i>R</i>-factors(gt) <i>etc</i>.
and is not relevant to the choice of reflections for refinement.
<i>R</i>-factors based on <i>F</i>^2^ are statistically about twice as large
as those based on <i>F</i>, and <i>R</i>- factors based on ALL data will be
even larger.
;
_reflns_number_total     2289
_reflns_number_gt     1105
_reflns_threshold_expression     I>2\s(I)
_refine_ls_structure_factor_coef     Fsqd
_refine_ls_matrix_type     full
_refine_ls_R_factor_all     0.1458
_refine_ls_R_factor_gt     0.0412
_refine_ls_wR_factor_gt     0.0782
_refine_ls_wR_factor_ref     0.1083
_refine_ls_goodness_of_fit_ref     0.978
_refine_ls_restrained_S_all     0.978
_refine_ls_number_reflns     2289
_refine_ls_number_parameters     185
_refine_ls_number_restraints     0
_refine_ls_hydrogen_treatment     mixed
_refine_ls_weighting_scheme     calc
_refine_ls_weighting_details
         'calc w=1/[\s^2^(Fo^2^)+(0.0328P)^2^+1.8766P] where P=(Fo^2^+2Fc^2^)/3'
_atom_sites_solution_hydrogens     geom
_atom_sites_solution_primary     direct
_atom_sites_solution_secondary     difmap
_refine_ls_shift/su_max     0.000
_refine_ls_shift/su_mean     0.000
_refine_diff_density_max     0.237
_refine_diff_density_min     -0.230
_refine_ls_extinction_method     none
_refine_ls_extinction_coef     ?
loop_
    _atom_type_symbol
    _atom_type_description
    _atom_type_scat_dispersion_real
    _atom_type_scat_dispersion_imag
    _atom_type_scat_source
    'C' 'C' 0.0033 0.0016
                         'International Tables Vol C Tables 4.2.6.8 and 6.1.1.4'
    'H' 'H' 0.0000 0.0000
                         'International Tables Vol C Tables 4.2.6.8 and 6.1.1.4'
    'N' 'N' 0.0061 0.0033
                         'International Tables Vol C Tables 4.2.6.8 and 6.1.1.4'
    'O' 'O' 0.0106 0.0060
                         'International Tables Vol C Tables 4.2.6.8 and 6.1.1.4'
    'S' 'S' 0.1246 0.1234
                         'International Tables Vol C Tables 4.2.6.8 and 6.1.1.4'
_computing_data_collection     'CAD-4 EXPRESS (Enraf--Nonius, 1994)'
_computing_cell_refinement     'CAD-4 EXPRESS (Enraf--Nonius, 1994)'
_computing_data_reduction     'XCAD4 (Harms & Wocadlo, 1995)'
_computing_structure_solution     'SHELXS97 (Sheldrick, 2008)'
_computing_structure_refinement     'SHELXL97 (Sheldrick, 2008)'
_computing_molecular_graphics     'ORTEP-3 for Windows (Farrugia, 1997)'
_computing_publication_material
                                'WinGX (Farrugia, 1999) and PLATON (Spek, 2009)'
loop_
    _atom_site_type_symbol
    _atom_site_label
    _atom_site_fract_x
    _atom_site_fract_y
    _atom_site_fract_z
    _atom_site_U_iso_or_equiv
    _atom_site_adp_type
    _atom_site_calc_flag
    _atom_site_refinement_flags
    _atom_site_occupancy
    _atom_site_disorder_assembly
    _atom_site_disorder_group
    S S1 0.32178(5) 0.10773(14) 0.23756(8) 0.0538(4) Uani d . 1 . .
    S S2 0.33505(5) -0.00621(14) 0.05706(9) 0.0538(3) Uani d . 1 . .
    O O1 0.48005(12) 0.0372(3) 0.1141(2) 0.0597(9) Uani d . 1 . .
    C C2 0.43301(17) -0.0004(5) 0.1754(3) 0.0499(12) Uani d . 1 . .
    H H2A 0.4450 0.0310 0.2343 0.060 Uiso calc R 1 . .
    H H2B 0.4250 -0.1126 0.1753 0.060 Uiso calc R 1 . .
    C C3 0.37602(18) 0.0902(5) 0.1461(3) 0.0394(11) Uani d . 1 . .
    C C3A 0.40456(17) 0.2447(4) 0.1109(3) 0.0391(11) Uani d . 1 . .
    H H3A 0.3786 0.2865 0.0637 0.047 Uiso calc R 1 . .
    C C4 0.41256(17) 0.3698(4) 0.1817(3) 0.0402(11) Uani d . 1 . .
    H H4A 0.3724 0.4058 0.2008 0.048 Uiso calc R 1 . .
    H H4B 0.4332 0.3238 0.2320 0.048 Uiso calc R 1 . .
    C C5 0.44962(17) 0.5095(5) 0.1485(3) 0.0423(11) Uani d . 1 . .
    H H5A 0.4272 0.5632 0.1023 0.051 Uiso calc R 1 . .
    H H5B 0.4566 0.5834 0.1961 0.051 Uiso calc R 1 . .
    C C5A 0.50957(18) 0.4512(4) 0.1140(3) 0.0375(10) Uani d . 1 . .
    C C5B 0.56863(19) 0.5223(5) 0.1102(3) 0.0402(11) Uani d . 1 . .
    C C6 0.5923(2) 0.6705(5) 0.1333(3) 0.0487(12) Uani d . 1 . .
    H H6 0.5664 0.7483 0.1552 0.058 Uiso calc R 1 . .
    C C7 0.6542(2) 0.6994(6) 0.1233(3) 0.0582(14) Uani d . 1 . .
    H H7 0.6700 0.7973 0.1384 0.070 Uiso calc R 1 . .
    C C8 0.6930(2) 0.5844(7) 0.0909(3) 0.0608(14) Uani d . 1 . .
    H H8 0.7347 0.6070 0.0850 0.073 Uiso calc R 1 . .
    C C9 0.6721(2) 0.4373(5) 0.0671(3) 0.0562(13) Uani d . 1 . .
    H H9 0.6985 0.3607 0.0454 0.067 Uiso calc R 1 . .
    C C9A 0.60977(19) 0.4090(5) 0.0771(3) 0.0426(11) Uani d . 1 . .
    C C10A 0.51613(17) 0.3010(5) 0.0837(3) 0.0365(11) Uani d . 1 . .
    C C10B 0.46569(17) 0.1854(4) 0.0715(3) 0.0401(11) Uani d . 1 . .
    H H10B 0.4600 0.1667 0.0085 0.048 Uiso calc R 1 . .
    N N10 0.57621(16) 0.2746(5) 0.0610(3) 0.0469(10) Uani d . 1 . .
    H H10 0.5901(17) 0.196(4) 0.038(3) 0.043(15) Uiso d . 1 . .
    C C11 0.2649(2) -0.0299(5) 0.1985(3) 0.0658(14) Uani d . 1 . .
    H H11A 0.2507 -0.0947 0.2469 0.079 Uiso calc R 1 . .
    H H11B 0.2299 0.0269 0.1750 0.079 Uiso calc R 1 . .
    C C12 0.2921(2) -0.1318(5) 0.1286(3) 0.0646(14) Uani d . 1 . .
    H H12A 0.2599 -0.1851 0.0961 0.078 Uiso calc R 1 . .
    H H12B 0.3188 -0.2106 0.1545 0.078 Uiso calc R 1 . .
loop_
    _atom_site_aniso_label
    _atom_site_aniso_U_11
    _atom_site_aniso_U_22
    _atom_site_aniso_U_33
    _atom_site_aniso_U_12
    _atom_site_aniso_U_13
    _atom_site_aniso_U_23
    S1 0.0516(7) 0.0527(7) 0.0570(8) -0.0052(6) 0.0097(7) -0.0042(7)
    S2 0.0541(7) 0.0516(7) 0.0558(7) -0.0125(7) -0.0012(6) -0.0103(7)
    O1 0.0462(19) 0.040(2) 0.093(3) 0.0094(14) 0.0183(18) 0.0122(18)
    C2 0.042(2) 0.042(2) 0.065(3) 0.001(2) 0.001(2) 0.008(3)
    C3 0.039(3) 0.036(2) 0.042(3) -0.003(2) -0.001(2) -0.001(2)
    C3A 0.038(2) 0.035(2) 0.045(3) 0.0018(19) -0.002(2) 0.000(2)
    C4 0.034(2) 0.041(3) 0.047(3) 0.000(2) 0.004(2) -0.007(2)
    C5 0.048(3) 0.036(2) 0.043(3) 0.001(2) -0.001(2) -0.004(2)
    C5A 0.040(3) 0.040(3) 0.033(3) 0.000(2) 0.002(2) -0.001(2)
    C5B 0.050(3) 0.042(3) 0.029(2) -0.003(2) -0.001(2) 0.001(2)
    C6 0.059(3) 0.049(3) 0.038(3) -0.005(2) 0.002(2) 0.002(2)
    C7 0.067(3) 0.061(3) 0.046(3) -0.025(3) -0.002(3) 0.006(3)
    C8 0.047(3) 0.082(4) 0.054(3) -0.017(3) 0.000(2) 0.009(3)
    C9 0.049(3) 0.059(3) 0.061(3) -0.003(3) 0.007(3) 0.005(3)
    C9A 0.044(3) 0.046(3) 0.038(3) -0.007(2) -0.001(2) 0.003(2)
    C10A 0.034(3) 0.040(3) 0.036(3) 0.002(2) -0.002(2) 0.002(2)
    C10B 0.042(3) 0.034(2) 0.045(3) -0.004(2) 0.004(2) 0.000(2)
    N10 0.042(2) 0.040(2) 0.059(3) 0.004(2) 0.011(2) -0.006(2)
    C11 0.051(3) 0.066(4) 0.080(4) -0.017(3) 0.005(3) 0.002(3)
    C12 0.070(3) 0.048(3) 0.076(4) -0.020(3) 0.004(3) -0.007(3)
_geom_special_details
;
All e.s.d.'s (except the e.s.d. in the dihedral angle between two l.s. planes)
are estimated using the full covariance matrix. The cell e.s.d.'s are taken
into account individually in the estimation of e.s.d.'s in distances, angles
and torsion angles; correlations between e.s.d.'s in cell parameters are only
used when they are defined by crystal symmetry. An approximate (isotropic)
treatment of cell e.s.d.'s is used for estimating e.s.d.'s involving l.s.
planes.
;
loop_
    _geom_bond_atom_site_label_1
    _geom_bond_atom_site_label_2
    _geom_bond_site_symmetry_2
    _geom_bond_distance
    _geom_bond_publ_flag
    S1 C3 . 1.830(4) ?
    S1 C11 . 1.803(4) ?
    S2 C3 . 1.817(4) ?
    S2 C12 . 1.788(4) ?
    O1 C2 . 1.421(5) ?
    O1 C10B . 1.450(4) ?
    C2 H2A . 0.9700 ?
    C2 H2B . 0.9700 ?
    C3 C2 . 1.526(5) ?
    C3A C3 . 1.548(5) ?
    C3A C4 . 1.523(5) ?
    C3A C10B . 1.544(5) ?
    C3A H3A . 0.9800 ?
    C4 C5 . 1.522(5) ?
    C4 H4A . 0.9700 ?
    C4 H4B . 0.9700 ?
    C5 H5A . 0.9700 ?
    C5 H5B . 0.9700 ?
    C5A C5 . 1.491(5) ?
    C5A C10A . 1.365(5) ?
    C5B C5A . 1.421(5) ?
    C5B C6 . 1.405(5) ?
    C6 H6 . 0.9300 ?
    C7 C6 . 1.377(5) ?
    C7 C8 . 1.383(6) ?
    C7 H7 . 0.9300 ?
    C8 H8 . 0.9300 ?
    C9 C8 . 1.379(6) ?
    C9 H9 . 0.9300 ?
    C9A C9 . 1.385(5) ?
    C9A C5B . 1.408(5) ?
    C10A C10B . 1.485(5) ?
    C10B H10B . 0.9800 ?
    N10 C10A . 1.371(5) ?
    N10 C9A . 1.378(5) ?
    N10 H10 . 0.81(3) ?
    C11 H11A . 0.9700 ?
    C11 H11B . 0.9700 ?
    C12 C11 . 1.495(6) ?
    C12 H12A . 0.9700 ?
    C12 H12B . 0.9700 ?
loop_
    _geom_angle_atom_site_label_1
    _geom_angle_atom_site_label_2
    _geom_angle_atom_site_label_3
    _geom_angle_site_symmetry_1
    _geom_angle_site_symmetry_3
    _geom_angle
    _geom_angle_publ_flag
    C11 S1 C3 . . 98.0(2) ?
    C12 S2 C3 . . 94.1(2) ?
    C2 O1 C10B . . 109.5(3) ?
    O1 C2 C3 . . 106.3(3) ?
    O1 C2 H2A . . 110.5 ?
    O1 C2 H2B . . 110.5 ?
    C3 C2 H2A . . 110.5 ?
    C3 C2 H2B . . 110.5 ?
    H2A C2 H2B . . 108.7 ?
    S2 C3 S1 . . 106.7(2) ?
    C2 C3 S1 . . 110.1(3) ?
    C2 C3 S2 . . 112.9(3) ?
    C2 C3 C3A . . 101.7(3) ?
    C3A C3 S1 . . 116.9(3) ?
    C3A C3 S2 . . 108.7(3) ?
    C3 C3A H3A . . 109.3 ?
    C4 C3A C3 . . 113.2(3) ?
    C4 C3A H3A . . 109.3 ?
    C4 C3A C10B . . 113.8(3) ?
    C10B C3A C3 . . 101.7(3) ?
    C10B C3A H3A . . 109.3 ?
    C3A C4 H4A . . 109.3 ?
    C3A C4 H4B . . 109.3 ?
    C5 C4 C3A . . 111.8(3) ?
    C5 C4 H4A . . 109.3 ?
    C5 C4 H4B . . 109.3 ?
    H4A C4 H4B . . 107.9 ?
    C4 C5 H5A . . 109.9 ?
    C4 C5 H5B . . 109.9 ?
    C5A C5 C4 . . 108.7(3) ?
    C5A C5 H5A . . 109.9 ?
    C5A C5 H5B . . 109.9 ?
    H5A C5 H5B . . 108.3 ?
    C5B C5A C5 . . 131.6(4) ?
    C10A C5A C5 . . 121.4(4) ?
    C10A C5A C5B . . 106.8(4) ?
    C6 C5B C5A . . 134.6(4) ?
    C6 C5B C9A . . 118.0(4) ?
    C9A C5B C5A . . 107.4(4) ?
    C5B C6 H6 . . 120.3 ?
    C7 C6 C5B . . 119.3(4) ?
    C7 C6 H6 . . 120.3 ?
    C6 C7 C8 . . 120.8(4) ?
    C6 C7 H7 . . 119.6 ?
    C8 C7 H7 . . 119.6 ?
    C9 C8 C7 . . 122.1(4) ?
    C9 C8 H8 . . 119.0 ?
    C7 C8 H8 . . 119.0 ?
    C8 C9 C9A . . 116.9(4) ?
    C8 C9 H9 . . 121.5 ?
    C9A C9 H9 . . 121.5 ?
    C9 C9A C5B . . 122.9(4) ?
    N10 C9A C9 . . 130.1(4) ?
    N10 C9A C5B . . 107.1(4) ?
    O1 C10B C3A . . 107.2(3) ?
    O1 C10B C10A . . 111.1(3) ?
    O1 C10B H10B . . 108.9 ?
    N10 C10A C10B . . 124.4(4) ?
    C3A C10B H10B . . 108.9 ?
    C5A C10A N10 . . 109.8(4) ?
    C5A C10A C10B . . 125.7(4) ?
    C10A C10B C3A . . 111.9(3) ?
    C10A C10B H10B . . 108.9 ?
    C9A N10 H10 . . 124(3) ?
    C10A N10 C9A . . 109.0(4) ?
    C10A N10 H10 . . 127(3) ?
    S1 C11 H11A . . 109.7 ?
    S1 C11 H11B . . 109.7 ?
    C12 C11 S1 . . 109.8(3) ?
    C12 C11 H11A . . 109.7 ?
    C12 C11 H11B . . 109.7 ?
    H11A C11 H11B . . 108.2 ?
    S2 C12 H12A . . 110.3 ?
    S2 C12 H12B . . 110.3 ?
    C11 C12 S2 . . 107.1(3) ?
    C11 C12 H12A . . 110.3 ?
    C11 C12 H12B . . 110.3 ?
    H12A C12 H12B . . 108.6 ?
loop_
    _geom_torsion_atom_site_label_1
    _geom_torsion_atom_site_label_2
    _geom_torsion_atom_site_label_3
    _geom_torsion_atom_site_label_4
    _geom_torsion_site_symmetry_1
    _geom_torsion_site_symmetry_2
    _geom_torsion_site_symmetry_3
    _geom_torsion_site_symmetry_4
    _geom_torsion
    _geom_torsion_publ_flag
    C11 S1 C3 S2 . . . . 15.4(3) ?
    C11 S1 C3 C2 . . . . -107.4(3) ?
    C11 S1 C3 C3A . . . . 137.2(3) ?
    C3 S1 C11 C12 . . . . 17.0(4) ?
    C12 S2 C3 S1 . . . . -36.2(2) ?
    C12 S2 C3 C2 . . . . 84.9(3) ?
    C12 S2 C3 C3A . . . . -163.1(3) ?
    C3 S2 C12 C11 . . . . 49.5(4) ?
    C10B O1 C2 C3 . . . . 22.4(4) yes
    C2 O1 C10B C3A . . . . 0.5(4) yes
    C2 O1 C10B C10A . . . . 123.0(4) ?
    C4 C3A C3 S1 . . . . 31.6(4) ?
    C4 C3A C3 S2 . . . . 152.4(3) ?
    C4 C3A C3 C2 . . . . -88.3(4) ?
    C10B C3A C3 S1 . . . . 154.1(3) ?
    C10B C3A C3 S2 . . . . -85.1(3) ?
    C10B C3A C3 C2 . . . . 34.2(4) yes
    C3 C3A C4 C5 . . . . 171.0(3) ?
    C10B C3A C4 C5 . . . . 55.6(4) yes
    C4 C3A C10B O1 . . . . 99.6(4) ?
    C3 C3A C10B O1 . . . . -22.4(4) yes
    C4 C3A C10B C10A . . . . -22.4(5) yes
    C3 C3A C10B C10A . . . . -144.4(3) ?
    S1 C3 C2 O1 . . . . -160.3(3) ?
    S2 C3 C2 O1 . . . . 80.6(4) ?
    C3A C3 C2 O1 . . . . -35.7(4) yes
    C3A C4 C5 C5A . . . . -55.3(4) yes
    C5B C5A C5 C4 . . . . -149.7(4) ?
    C10A C5A C5 C4 . . . . 25.4(5) yes
    C5A C5B C6 C7 . . . . 177.8(4) ?
    C9A C5B C6 C7 . . . . -0.2(6) ?
    C5 C5A C10A N10 . . . . -176.3(4) ?
    C5 C5A C10A C10B . . . . 7.2(6) yes
    C5B C5A C10A N10 . . . . -0.1(5) ?
    C5B C5A C10A C10B . . . . -176.6(4) ?
    C6 C5B C5A C5 . . . . -2.7(8) ?
    C6 C5B C5A C10A . . . . -178.4(5) ?
    C9A C5B C5A C5 . . . . 175.4(4) ?
    C9A C5B C5A C10A . . . . -0.2(4) ?
    C8 C7 C6 C5B . . . . -0.1(7) ?
    C6 C7 C8 C9 . . . . 0.2(7) ?
    C9A C9 C8 C7 . . . . 0.0(7) ?
    N10 C9A C5B C5A . . . . 0.5(4) ?
    N10 C9A C5B C6 . . . . 179.0(4) ?
    C9 C9A C5B C5A . . . . -178.1(4) ?
    C9 C9A C5B C6 . . . . 0.4(6) ?
    N10 C9A C9 C8 . . . . -178.5(4) ?
    C5B C9A C9 C8 . . . . -0.3(6) ?
    N10 C10A C10B O1 . . . . 55.3(5) ?
    N10 C10A C10B C3A . . . . 175.1(4) ?
    C5A C10A C10B O1 . . . . -128.7(4) ?
    C5A C10A C10B C3A . . . . -9.0(6) yes
    C9A N10 C10A C5A . . . . 0.4(5) ?
    C9A N10 C10A C10B . . . . 176.9(4) ?
    C10A N10 C9A C5B . . . . -0.5(5) ?
    C10A N10 C9A C9 . . . . 177.8(4) ?
    S2 C12 C11 S1 . . . . -44.2(4) ?
loop_
    _geom_hbond_atom_site_label_D
    _geom_hbond_atom_site_label_H
    _geom_hbond_atom_site_label_A
    _geom_hbond_site_symmetry_A
    _geom_hbond_distance_DH
    _geom_hbond_distance_HA
    _geom_hbond_distance_DA
    _geom_hbond_angle_DHA
    _geom_hbond_publ_flag
    N10 H10 S2 5_655 0.81(4) 2.71(4) 3.487(4) 161(4) yes
    C3A H3A Cg2 5_575 0.98 2.85 3.725(4) 149 yes
    C4 H4B Cg1 4_555 0.97 2.79 3.556(5) 136 yes
    C5 H5A Cg1 5_575 0.97 2.96 3.714(5) 135 yes
data_global
_journal_date_recd_electronic     2009-01-29
_journal_date_accepted     2009-02-19
_journal_name_full     'Acta Crystallographica, Section E'
_journal_year     2009
_journal_volume     65
_journal_issue      3
_journal_page_first     o595
_journal_page_last     o596
_journal_paper_category     QO
_journal_coeditor_code     XU2478
_publ_contact_author
;
Dr Tuncer H\"okelek
Hacettepe University
Department of Physics
06532 Beytepe
Ankara
Turkey
;
_publ_contact_author_email     merzifon@hacettepe.edu.tr
_publ_contact_author_fax     '90(312)2352550'
_publ_contact_author_phone     '90(312)2977242'
_publ_section_title
;\
3,3-Ethylenedithio-3,3a,4,5,10,10b-hexahydro-2<i>H</i>-furo[2,3-<i>a</i>]\
carbazole
;
loop_
    _publ_author_name
    _publ_author_address
    'Uluda\(g, Nesimi'
;
Department of Chemistry
Faculty of Technical Education
Mersin University
33500 Mersin
Turkey
;
    '\"Ozt\"urk, Asl\?i'
;
Department of Physics
Hacettepe University
06800 Beytepe
Ankara
Turkey
;
    'H\"okelek, Tuncer'
;
Department of Physics
Hacettepe University
06800 Beytepe
Ankara
Turkey
;
    'Erdo\(gan, \"Umit I\,s\?ik'
;
Department of Chemistry Education,
Faculty of Education,
Hacettepe University,
06800 Beytepe
Ankara
Turkey
;
