# Supplementary material for: 3,3-Ethyl­enedithio-3,3a,4,5,10,10b-hexa­hydro-2H-furo[2,3-a]carbazole
Source: Acta Crystallogr Sect E Struct Rep Online. 2009 Feb 25;65(Pt 3):o595–6. doi: 10.1107/S1600536809006035 (PMC2968651; doi:10.1107/S1600536809006035)
Supplement: Supplementary file 2 [file e-65-0o595-Isup2.hkl]

#
# h,k,l, Fo-squared, sigma(Fo-squared), Fc and phi(calc)
#
data_I
_shelx_title ' cad4 in P b n a'
_shelx_refln_list_code          6
_shelx_F_calc_maximum      267.13
_exptl_crystal_F_000      1280.00
_reflns_d_resolution_high  0.8637
 
loop_
 _symmetry_equiv_pos_as_xyz
 'x, y, z'
 '-x+1/2, -y+1/2, z+1/2'
 'x+1/2, -y+1/2, -z'
 '-x, y, -z+1/2'
 '-x, -y, -z'
 'x-1/2, y-1/2, -z-1/2'
 '-x-1/2, y-1/2, z'
 'x, -y, z-1/2'
 
_cell_length_a    21.7617
_cell_length_b     8.4992
_cell_length_c    15.2115
_cell_angle_alpha  90.000
_cell_angle_beta   90.000
_cell_angle_gamma  90.000
 
loop_
 _refln_index_h
 _refln_index_k
 _refln_index_l
 _refln_F_squared_meas
 _refln_F_squared_sigma
 _refln_F_calc
 _refln_phase_calc
4 0 0 7059.30 120.84 81.87 180.0
6 0 0 7416.27 185.35 85.33 0.0
8 0 0 24206.26 664.48 156.34 180.0
10 0 0 707.37 39.38 25.48 0.0
12 0 0 19864.23 345.95 142.75 0.0
14 0 0 3362.83 87.92 57.91 180.0
16 0 0 115.08 57.25 3.77 180.0
18 0 0 547.04 115.08 22.61 0.0
20 0 0 2062.44 109.75 46.09 180.0
22 0 0 0.00 325.59 7.11 180.0
24 0 0 167.60 109.88 7.60 0.0
1 1 0 15.03 14.52 3.57 0.0
3 1 0 23386.68 212.96 151.33 0.0
5 1 0 20209.83 237.15 143.55 180.0
7 1 0 5518.98 85.00 72.89 180.0
9 1 0 5317.91 82.24 73.87 0.0
11 1 0 55.44 25.09 3.93 0.0
13 1 0 8.83 90.95 10.59 180.0
15 1 0 3296.94 70.80 58.79 0.0
17 1 0 867.28 48.21 29.91 180.0
19 1 0 402.35 72.49 20.69 0.0
21 1 0 1580.83 96.33 38.84 0.0
23 1 0 0.00 89.71 6.28 180.0
25 1 0 0.00 129.62 1.87 0.0
0 2 0 52831.52 1342.84 217.43 0.0
2 2 0 2620.28 39.30 52.00 180.0
4 2 0 2301.04 45.66 46.43 0.0
6 2 0 13046.21 163.63 114.05 0.0
8 2 0 1934.54 38.00 45.13 180.0
10 2 0 4445.11 66.91 66.09 180.0
12 2 0 1271.36 36.96 36.39 0.0
14 2 0 499.58 40.82 21.21 180.0
16 2 0 1000.18 52.75 31.56 0.0
18 2 0 3222.46 80.23 57.75 0.0
20 2 0 479.70 51.12 21.85 180.0
22 2 0 347.07 77.83 19.44 180.0
24 2 0 0.00 87.00 5.22 0.0
1 3 0 4831.80 70.59 69.18 180.0
3 3 0 2261.17 50.50 47.59 0.0
5 3 0 1610.55 34.61 39.50 0.0
7 3 0 2208.65 42.24 45.01 180.0
9 3 0 0.00 35.64 6.06 0.0
11 3 0 1073.05 35.84 33.64 180.0
13 3 0 6398.88 169.03 77.86 180.0
15 3 0 1630.78 66.53 40.62 0.0
17 3 0 147.02 49.01 13.65 0.0
19 3 0 0.84 59.93 3.38 180.0
21 3 0 466.01 48.37 22.50 0.0
23 3 0 203.02 67.36 13.80 0.0
0 4 0 5000.27 102.44 69.93 0.0
2 4 0 8748.53 127.00 93.26 0.0
4 4 0 524.86 25.35 20.48 0.0
6 4 0 215.93 22.48 15.19 180.0
8 4 0 53.10 42.67 5.83 180.0
10 4 0 6052.90 133.97 78.77 180.0
12 4 0 2241.82 59.38 47.28 0.0
14 4 0 1427.26 90.15 37.60 0.0
16 4 0 688.11 97.99 23.80 180.0
18 4 0 450.08 112.60 21.20 0.0
20 4 0 18.36 73.76 5.73 0.0
22 4 0 858.91 64.68 29.35 180.0
1 5 0 42.25 37.45 6.69 0.0
3 5 0 4.85 33.45 2.90 0.0
5 5 0 35.84 62.55 1.01 0.0
7 5 0 152.18 60.73 13.34 180.0
9 5 0 2.70 33.46 5.11 0.0
11 5 0 35.44 62.12 7.31 0.0
13 5 0 0.00 104.77 6.04 180.0
15 5 0 1316.96 61.63 36.61 0.0
17 5 0 116.78 64.27 12.52 0.0
19 5 0 265.45 143.57 16.04 180.0
21 5 0 0.00 129.65 5.87 0.0
0 6 0 449.37 51.29 22.66 0.0
2 6 0 570.06 35.75 24.19 0.0
4 6 0 503.70 72.87 24.23 0.0
6 6 0 0.00 70.45 6.43 0.0
8 6 0 600.04 46.48 24.10 180.0
10 6 0 2528.17 72.63 51.08 180.0
12 6 0 152.05 52.11 15.21 0.0
14 6 0 62.86 51.98 10.96 0.0
16 6 0 614.00 125.52 24.93 180.0
18 6 0 0.00 87.54 6.59 0.0
1 7 0 817.70 50.05 27.59 180.0
3 7 0 1451.28 60.10 39.08 0.0
5 7 0 1428.02 61.11 37.98 180.0
7 7 0 63.86 113.52 15.07 180.0
9 7 0 578.31 53.20 23.76 0.0
11 7 0 558.69 95.16 21.60 180.0
13 7 0 346.24 113.27 19.34 180.0
15 7 0 42.41 106.93 5.20 0.0
17 7 0 90.14 52.47 6.39 180.0
0 8 0 1411.81 113.93 37.31 0.0
2 8 0 740.29 61.41 25.03 180.0
4 8 0 957.22 60.41 29.05 180.0
6 8 0 0.00 63.34 8.84 180.0
8 8 0 1872.22 69.31 42.82 180.0
10 8 0 74.60 53.58 8.07 180.0
12 8 0 391.24 56.52 20.28 0.0
14 8 0 37.75 87.56 4.30 180.0
1 9 0 0.00 142.05 9.79 180.0
3 9 0 1869.47 79.38 41.26 0.0
5 9 0 587.47 107.18 21.59 180.0
7 9 0 34.61 88.19 10.08 180.0
9 9 0 459.54 53.29 19.32 0.0
1 1 1 13212.71 285.14 113.51 0.0
2 1 1 2449.42 53.67 48.39 0.0
3 1 1 190.77 11.25 11.41 0.0
4 1 1 197.79 14.11 14.36 0.0
5 1 1 56.90 19.03 7.78 180.0
6 1 1 891.78 21.76 29.54 180.0
7 1 1 451.84 20.82 20.02 0.0
8 1 1 333.50 19.79 18.52 0.0
9 1 1 47.21 20.76 2.26 180.0
10 1 1 89.85 20.21 9.13 0.0
11 1 1 3329.88 59.60 58.13 0.0
12 1 1 169.21 41.07 13.78 0.0
13 1 1 313.94 26.52 19.30 180.0
14 1 1 20.19 32.42 1.97 180.0
15 1 1 292.04 41.74 16.51 180.0
16 1 1 271.90 37.54 15.97 180.0
17 1 1 350.69 48.32 19.17 0.0
18 1 1 558.01 45.29 24.67 180.0
19 1 1 653.08 47.15 25.47 180.0
20 1 1 518.73 53.90 25.07 180.0
21 1 1 84.08 73.39 5.59 180.0
22 1 1 0.00 94.16 0.55 180.0
23 1 1 318.28 106.09 14.89 0.0
24 1 1 0.00 162.64 2.58 0.0
25 1 1 67.10 63.07 9.38 180.0
0 2 1 5553.74 213.98 73.59 180.0
1 2 1 374.20 15.19 19.39 0.0
2 2 1 963.94 39.57 30.79 0.0
3 2 1 4267.94 68.53 64.80 180.0
4 2 1 1902.86 36.23 43.18 0.0
5 2 1 168.56 19.20 11.66 180.0
6 2 1 8826.18 158.03 95.51 180.0
7 2 1 1330.39 30.86 34.35 180.0
8 2 1 3601.80 52.01 60.12 0.0
9 2 1 3551.79 80.97 59.69 180.0
10 2 1 166.04 43.60 10.99 0.0
11 2 1 1526.21 42.42 37.58 180.0
12 2 1 38.20 20.49 7.22 180.0
13 2 1 717.40 36.58 26.24 180.0
14 2 1 3055.35 94.74 53.05 0.0
15 2 1 208.07 39.49 14.40 0.0
16 2 1 761.59 47.40 27.55 180.0
17 2 1 12.48 96.97 8.21 180.0
18 2 1 0.00 121.15 2.27 180.0
19 2 1 634.68 49.54 26.27 180.0
20 2 1 520.38 76.38 21.88 0.0
21 2 1 107.12 52.88 2.86 0.0
22 2 1 261.10 77.21 14.23 180.0
23 2 1 0.00 84.64 0.83 0.0
24 2 1 45.46 58.57 5.22 0.0
1 3 1 3083.56 56.59 55.86 0.0
2 3 1 581.87 22.97 22.53 180.0
3 3 1 4831.42 74.37 71.19 180.0
4 3 1 796.18 34.22 28.13 0.0
5 3 1 1262.65 31.99 35.97 0.0
6 3 1 1131.76 53.76 30.52 0.0
7 3 1 5496.90 123.62 72.13 0.0
8 3 1 9.97 35.93 5.05 180.0
9 3 1 630.24 28.23 27.26 180.0
10 3 1 7.06 47.95 6.37 180.0
11 3 1 2221.57 60.27 49.31 0.0
12 3 1 0.00 41.40 2.53 0.0
13 3 1 522.38 61.02 21.51 180.0
14 3 1 266.90 98.33 14.75 180.0
15 3 1 105.56 61.90 12.23 180.0
16 3 1 1066.15 54.15 33.21 0.0
17 3 1 1092.74 74.71 33.74 0.0
18 3 1 945.15 65.11 30.57 0.0
19 3 1 254.10 100.58 16.77 180.0
20 3 1 65.67 88.07 9.07 180.0
21 3 1 0.00 73.90 8.85 180.0
22 3 1 0.00 194.60 4.71 180.0
23 3 1 432.18 62.44 16.68 0.0
0 4 1 897.20 98.31 28.64 180.0
1 4 1 423.31 30.47 19.65 180.0
2 4 1 150.71 20.31 9.97 180.0
3 4 1 132.24 66.86 13.11 180.0
4 4 1 27.74 20.79 8.23 180.0
5 4 1 1726.74 38.98 40.54 0.0
6 4 1 523.72 30.26 22.06 180.0
7 4 1 392.81 25.55 19.57 0.0
8 4 1 1100.96 45.89 32.19 0.0
9 4 1 4.65 27.13 4.39 180.0
10 4 1 0.00 125.78 10.43 180.0
11 4 1 48.78 80.55 11.98 180.0
12 4 1 63.49 51.63 7.46 0.0
13 4 1 356.18 39.66 17.82 180.0
14 4 1 37.53 77.80 5.31 0.0
15 4 1 0.00 64.29 7.97 0.0
16 4 1 589.53 48.34 26.14 180.0
17 4 1 87.60 92.15 5.46 0.0
18 4 1 32.38 151.98 7.10 0.0
19 4 1 166.72 49.28 11.54 180.0
20 4 1 72.62 82.14 16.77 0.0
21 4 1 25.39 137.11 3.27 180.0
22 4 1 0.00 160.43 2.06 0.0
1 5 1 479.80 26.29 20.20 0.0
2 5 1 383.03 25.83 18.99 180.0
3 5 1 430.36 76.59 20.66 0.0
4 5 1 0.00 37.60 3.70 180.0
5 5 1 0.00 80.98 0.57 0.0
6 5 1 0.00 48.67 5.57 0.0
7 5 1 422.56 31.48 21.12 0.0
8 5 1 238.79 56.18 13.71 180.0
9 5 1 843.18 41.05 29.20 0.0
10 5 1 484.11 40.09 21.86 0.0
11 5 1 139.80 62.50 15.93 0.0
12 5 1 121.38 47.93 10.89 0.0
13 5 1 0.00 65.80 2.45 180.0
14 5 1 208.04 117.24 18.79 180.0
15 5 1 0.00 125.71 2.32 0.0
16 5 1 121.77 106.68 11.82 0.0
17 5 1 0.00 114.71 7.03 180.0
18 5 1 0.00 87.20 0.16 180.0
19 5 1 49.88 160.40 9.29 0.0
20 5 1 0.00 82.64 0.64 180.0
21 5 1 0.00 69.64 5.80 180.0
0 6 1 131.88 64.19 12.49 0.0
1 6 1 0.00 44.85 1.91 180.0
2 6 1 1295.48 54.26 35.14 180.0
3 6 1 244.23 33.44 14.99 180.0
4 6 1 0.00 53.05 0.88 0.0
5 6 1 1504.03 54.90 38.44 180.0
6 6 1 1610.00 58.10 38.98 0.0
7 6 1 542.21 43.93 22.20 180.0
8 6 1 123.51 58.26 8.31 180.0
9 6 1 0.00 38.91 2.12 180.0
10 6 1 0.00 61.43 1.78 0.0
11 6 1 792.04 53.40 28.02 180.0
12 6 1 492.10 48.75 21.35 0.0
13 6 1 413.91 48.64 21.32 180.0
14 6 1 364.96 125.75 19.60 180.0
15 6 1 210.02 72.23 14.94 180.0
16 6 1 466.44 100.83 21.47 0.0
17 6 1 22.44 137.50 14.74 180.0
18 6 1 125.12 96.74 11.07 0.0
19 6 1 0.00 166.43 5.57 180.0
1 7 1 326.59 71.20 21.51 180.0
2 7 1 0.00 108.69 1.64 180.0
3 7 1 3303.34 83.25 57.65 0.0
4 7 1 482.42 45.38 21.99 0.0
5 7 1 304.92 42.58 15.69 0.0
6 7 1 143.93 51.77 13.89 0.0
7 7 1 211.04 87.98 16.50 0.0
8 7 1 0.00 55.08 2.01 180.0
9 7 1 517.48 119.60 21.24 0.0
10 7 1 7.95 49.87 6.08 0.0
11 7 1 525.67 48.18 21.67 180.0
12 7 1 0.00 132.85 0.93 0.0
13 7 1 0.00 109.18 1.25 180.0
14 7 1 0.00 88.06 4.62 180.0
15 7 1 122.19 56.03 14.53 0.0
16 7 1 0.00 156.33 2.83 0.0
17 7 1 232.33 61.35 16.53 180.0
0 8 1 304.31 70.34 16.84 0.0
1 8 1 177.31 64.34 17.66 0.0
2 8 1 838.45 61.32 30.06 180.0
3 8 1 257.31 50.52 18.92 0.0
4 8 1 3.67 75.08 10.15 180.0
5 8 1 0.00 73.68 5.38 180.0
6 8 1 485.45 47.08 21.92 0.0
7 8 1 233.55 62.26 15.94 180.0
8 8 1 73.18 63.99 4.80 180.0
9 8 1 11.71 129.22 12.15 180.0
10 8 1 136.63 83.24 0.67 180.0
11 8 1 0.00 130.48 10.78 180.0
12 8 1 0.00 175.83 7.12 0.0
13 8 1 0.00 79.71 0.03 180.0
14 8 1 0.00 98.18 8.75 180.0
1 9 1 0.00 67.02 4.29 180.0
2 9 1 3.27 68.28 2.46 180.0
3 9 1 44.64 56.96 7.22 0.0
4 9 1 195.34 55.13 15.50 0.0
5 9 1 0.00 135.99 5.63 180.0
6 9 1 0.00 80.96 2.20 180.0
7 9 1 0.00 140.53 1.20 180.0
8 9 1 129.46 55.06 10.90 180.0
9 9 1 51.21 60.32 3.52 0.0
10 9 1 0.00 173.17 1.08 180.0
0 0 2 872.05 28.92 26.66 0.0
1 0 2 7804.66 327.04 88.03 180.0
2 0 2 6164.54 106.10 78.69 0.0
3 0 2 87.03 14.92 9.16 180.0
4 0 2 547.74 28.63 24.87 180.0
5 0 2 3546.27 202.12 58.02 180.0
6 0 2 4349.75 87.71 63.58 0.0
7 0 2 1018.39 36.58 35.04 180.0
8 0 2 1135.18 39.42 32.37 0.0
9 0 2 3486.72 76.39 56.25 180.0
10 0 2 0.00 80.76 4.78 180.0
11 0 2 66.82 38.41 7.13 180.0
12 0 2 18.95 28.78 6.17 0.0
13 0 2 0.00 95.67 0.97 180.0
14 0 2 142.23 69.98 14.86 0.0
15 0 2 291.28 49.58 16.26 0.0
16 0 2 2475.50 94.24 48.02 180.0
17 0 2 1154.28 81.83 34.37 0.0
18 0 2 85.64 55.16 8.60 0.0
19 0 2 0.00 69.03 2.19 0.0
20 0 2 12.75 194.89 10.16 0.0
21 0 2 296.23 129.54 20.20 0.0
22 0 2 1197.13 148.92 37.03 180.0
23 0 2 212.60 74.56 12.99 0.0
24 0 2 108.64 107.33 11.08 0.0
25 0 2 256.15 76.90 14.11 180.0
1 1 2 1140.96 17.77 32.82 0.0
2 1 2 71637.05 843.56 256.25 0.0
3 1 2 3515.53 50.93 59.20 180.0
4 1 2 5018.88 91.24 71.57 180.0
5 1 2 1717.21 28.48 40.76 0.0
6 1 2 4218.28 63.97 64.36 0.0
7 1 2 2656.54 40.73 51.75 180.0
8 1 2 2552.27 40.10 51.11 0.0
9 1 2 229.69 20.29 14.54 0.0
10 1 2 8.76 33.97 5.03 180.0
11 1 2 1169.72 34.22 33.56 0.0
12 1 2 1842.00 43.74 43.01 0.0
13 1 2 496.33 35.56 24.57 180.0
14 1 2 2579.87 115.22 50.77 0.0
15 1 2 545.93 37.84 21.45 0.0
16 1 2 0.00 112.37 6.93 0.0
17 1 2 1845.95 62.62 43.13 0.0
18 1 2 1709.50 67.02 42.69 0.0
19 1 2 999.70 54.61 31.76 180.0
20 1 2 1341.37 62.39 37.34 0.0
21 1 2 26.92 68.66 8.05 0.0
22 1 2 12.44 88.41 2.71 180.0
23 1 2 118.36 72.89 2.92 180.0
24 1 2 129.59 72.98 11.06 180.0
0 2 2 1213.63 84.72 36.36 180.0
1 2 2 7206.08 106.24 85.24 180.0
2 2 2 3953.43 61.54 62.57 180.0
3 2 2 2400.75 64.02 49.10 180.0
4 2 2 3860.75 97.34 61.85 180.0
5 2 2 82.82 18.51 8.46 180.0
6 2 2 10641.96 153.90 103.58 0.0
7 2 2 4043.47 58.80 63.59 180.0
8 2 2 29.85 21.46 7.84 180.0
9 2 2 2938.94 48.35 52.31 180.0
10 2 2 7.19 26.71 2.99 180.0
11 2 2 2611.31 47.74 53.18 0.0
12 2 2 615.27 34.89 26.26 0.0
13 2 2 214.42 26.55 13.76 180.0
14 2 2 151.93 127.55 13.12 180.0
15 2 2 503.24 40.95 22.78 180.0
16 2 2 575.71 47.75 22.19 180.0
17 2 2 0.00 56.89 2.76 0.0
18 2 2 495.05 46.58 23.46 0.0
19 2 2 622.95 50.21 26.07 180.0
20 2 2 57.07 73.48 5.68 0.0
21 2 2 0.00 119.80 5.09 180.0
22 2 2 130.26 46.47 11.22 180.0
23 2 2 89.29 95.29 10.14 0.0
24 2 2 0.00 92.86 10.83 0.0
1 3 2 284.76 19.11 16.42 180.0
2 3 2 54.27 21.95 8.64 0.0
3 3 2 8006.21 124.57 91.08 0.0
4 3 2 191.50 35.89 12.97 180.0
5 3 2 3849.01 56.51 61.77 180.0
6 3 2 26.11 45.02 7.69 180.0
7 3 2 2789.74 47.46 53.54 180.0
8 3 2 745.56 29.07 28.52 0.0
9 3 2 2296.55 44.95 49.73 0.0
10 3 2 1489.61 38.87 38.02 180.0
11 3 2 1509.57 42.70 39.25 180.0
12 3 2 247.06 33.01 14.40 180.0
13 3 2 0.00 74.96 0.01 180.0
14 3 2 1163.12 71.20 34.03 0.0
15 3 2 511.50 42.60 21.17 0.0
16 3 2 38.22 46.50 2.02 180.0
17 3 2 334.70 42.76 18.07 180.0
18 3 2 792.25 70.12 28.12 0.0
19 3 2 0.00 61.35 7.84 180.0
20 3 2 390.80 68.03 21.85 0.0
21 3 2 269.08 67.09 16.27 0.0
22 3 2 60.77 95.18 5.59 180.0
23 3 2 0.00 126.27 6.60 180.0
0 4 2 11824.12 259.46 110.84 0.0
1 4 2 740.74 30.31 28.21 180.0
2 4 2 953.61 31.79 33.19 180.0
3 4 2 27.45 46.66 10.45 180.0
4 4 2 3170.01 51.10 55.14 180.0
5 4 2 107.15 59.65 7.66 0.0
6 4 2 5772.07 90.84 77.39 0.0
7 4 2 586.02 28.51 25.66 180.0
8 4 2 3181.57 54.23 56.19 180.0
9 4 2 443.02 29.17 20.68 180.0
10 4 2 24.46 30.59 5.68 0.0
11 4 2 160.25 39.90 13.21 0.0
12 4 2 4112.31 80.68 63.73 0.0
13 4 2 1376.93 66.36 36.25 180.0
14 4 2 808.61 47.91 28.51 180.0
15 4 2 311.27 67.28 17.06 0.0
16 4 2 10.77 98.64 7.48 180.0
17 4 2 1111.41 65.19 34.13 0.0
18 4 2 121.58 59.30 9.35 0.0
19 4 2 0.00 69.75 2.60 180.0
20 4 2 637.11 134.81 24.77 180.0
21 4 2 153.96 122.29 11.55 180.0
22 4 2 10.18 84.33 7.54 0.0
1 5 2 1422.38 39.37 36.95 180.0
2 5 2 1424.25 40.66 37.50 0.0
3 5 2 8199.78 117.39 92.26 0.0
4 5 2 1080.30 36.97 31.79 0.0
5 5 2 3213.93 58.00 57.72 180.0
6 5 2 309.66 33.30 18.56 0.0
7 5 2 922.13 39.25 31.70 180.0
8 5 2 1198.74 46.50 36.16 0.0
9 5 2 3181.29 72.33 55.59 0.0
10 5 2 1134.28 63.11 32.20 180.0
11 5 2 1233.85 71.29 34.76 180.0
12 5 2 0.00 129.99 12.66 180.0
13 5 2 538.02 47.41 25.14 0.0
14 5 2 3771.93 88.33 61.10 0.0
15 5 2 1749.13 68.29 41.45 0.0
16 5 2 93.82 82.72 17.53 0.0
17 5 2 660.27 53.59 26.13 180.0
18 5 2 44.34 66.91 0.70 0.0
19 5 2 43.46 63.78 3.01 180.0
20 5 2 176.68 83.83 8.72 0.0
21 5 2 0.00 102.66 8.66 0.0
0 6 2 1085.76 108.72 31.67 0.0
1 6 2 656.08 38.82 26.33 180.0
2 6 2 626.88 37.65 24.63 180.0
3 6 2 0.00 44.99 6.97 0.0
4 6 2 19.27 44.80 9.87 180.0
5 6 2 0.00 44.08 5.68 180.0
6 6 2 3717.68 81.03 62.59 0.0
7 6 2 2301.98 68.72 49.85 180.0
8 6 2 182.27 64.11 14.11 180.0
9 6 2 0.00 78.05 6.40 180.0
10 6 2 214.29 48.03 14.66 180.0
11 6 2 333.79 94.52 17.72 0.0
12 6 2 338.66 86.48 18.05 0.0
13 6 2 34.46 83.57 2.41 180.0
14 6 2 567.21 54.71 22.44 180.0
15 6 2 72.40 46.05 10.28 0.0
16 6 2 102.78 47.48 9.64 180.0
17 6 2 0.00 128.96 7.34 0.0
18 6 2 102.36 62.42 11.71 0.0
19 6 2 0.00 80.80 6.42 180.0
1 7 2 743.82 94.70 26.90 180.0
2 7 2 0.00 91.24 7.14 180.0
3 7 2 681.61 50.64 25.92 0.0
4 7 2 530.91 50.15 23.67 180.0
5 7 2 81.53 46.71 5.92 180.0
6 7 2 94.54 41.15 5.16 0.0
7 7 2 141.46 46.00 11.90 180.0
8 7 2 0.00 131.57 1.47 0.0
9 7 2 188.07 66.38 15.21 0.0
10 7 2 484.93 53.85 20.93 180.0
11 7 2 298.78 45.02 16.72 180.0
12 7 2 1.20 67.72 13.60 180.0
13 7 2 0.00 60.10 11.20 180.0
14 7 2 28.16 51.52 1.20 0.0
15 7 2 182.44 86.55 15.92 0.0
16 7 2 39.12 64.22 6.99 180.0
17 7 2 0.00 128.44 2.49 180.0
0 8 2 162.37 92.20 16.61 180.0
1 8 2 1443.39 77.04 36.96 180.0
2 8 2 0.00 126.82 8.23 180.0
3 8 2 211.61 73.04 13.21 180.0
4 8 2 22.13 96.58 10.39 180.0
5 8 2 99.34 44.49 9.04 0.0
6 8 2 0.00 107.74 2.12 0.0
7 8 2 170.40 50.58 12.72 180.0
8 8 2 11.61 69.00 9.19 0.0
9 8 2 243.22 53.42 15.39 0.0
10 8 2 0.00 86.13 8.37 180.0
11 8 2 83.00 71.62 10.18 0.0
12 8 2 0.00 88.69 4.03 0.0
13 8 2 301.06 76.98 18.38 180.0
14 8 2 0.00 61.19 7.58 0.0
1 9 2 7.02 85.92 7.48 0.0
2 9 2 273.15 124.92 13.02 0.0
3 9 2 106.55 170.52 0.57 0.0
4 9 2 97.19 116.96 12.16 180.0
5 9 2 3.91 53.41 0.76 0.0
6 9 2 33.26 64.78 6.81 180.0
7 9 2 0.00 69.22 9.62 180.0
8 9 2 23.33 67.78 1.87 180.0
9 9 2 0.00 84.38 1.08 180.0
1 1 3 8119.30 195.16 91.66 0.0
2 1 3 17090.47 216.68 127.79 180.0
3 1 3 25639.61 391.46 156.39 0.0
4 1 3 1634.08 35.21 41.58 180.0
5 1 3 3832.44 57.77 62.97 180.0
6 1 3 2998.78 45.17 52.84 0.0
7 1 3 335.92 20.36 17.59 0.0
8 1 3 772.52 26.38 26.87 0.0
9 1 3 4452.56 67.60 65.32 0.0
10 1 3 1869.13 38.53 43.83 0.0
11 1 3 126.00 29.13 14.00 180.0
12 1 3 197.26 34.31 12.56 180.0
13 1 3 0.00 40.03 3.55 0.0
14 1 3 593.67 34.82 24.62 180.0
15 1 3 85.76 77.45 5.32 180.0
16 1 3 46.31 48.91 6.42 180.0
17 1 3 331.00 43.50 17.85 180.0
18 1 3 0.00 124.29 1.44 180.0
19 1 3 0.00 58.41 1.40 180.0
20 1 3 74.85 84.72 8.80 0.0
21 1 3 24.61 78.04 10.59 180.0
22 1 3 0.00 56.35 2.51 0.0
23 1 3 102.69 67.11 7.76 180.0
24 1 3 0.00 86.25 4.80 180.0
0 2 3 4734.56 151.52 69.69 0.0
1 2 3 2303.11 35.40 48.40 180.0
2 2 3 3592.25 68.53 63.07 180.0
3 2 3 364.89 19.07 18.87 180.0
4 2 3 403.94 19.79 20.22 180.0
5 2 3 1372.97 38.81 35.87 180.0
6 2 3 8945.34 146.99 91.55 0.0
7 2 3 608.56 25.50 25.37 0.0
8 2 3 1129.83 48.66 37.54 180.0
9 2 3 2493.73 56.59 48.19 0.0
10 2 3 862.35 30.49 29.29 0.0
11 2 3 285.08 34.31 16.84 0.0
12 2 3 1478.00 49.08 38.10 0.0
13 2 3 0.00 96.58 2.99 180.0
14 2 3 1064.36 47.83 31.67 180.0
15 2 3 721.55 45.29 26.31 180.0
16 2 3 621.56 64.19 22.55 0.0
17 2 3 15.25 55.52 13.73 0.0
18 2 3 989.14 102.67 31.46 0.0
19 2 3 410.11 48.58 19.87 0.0
20 2 3 323.87 48.38 18.57 180.0
21 2 3 0.00 69.52 2.08 0.0
22 2 3 0.00 89.15 5.71 0.0
23 2 3 22.43 98.45 3.98 0.0
24 2 3 0.00 117.59 1.16 180.0
1 3 3 2136.19 37.63 46.64 180.0
2 3 3 482.28 22.91 21.48 180.0
3 3 3 3391.51 74.62 60.55 0.0
4 3 3 386.91 21.75 18.36 0.0
5 3 3 358.24 58.71 21.15 180.0
6 3 3 669.17 28.74 24.05 0.0
7 3 3 5214.35 134.97 71.64 0.0
8 3 3 419.12 24.62 20.75 180.0
9 3 3 3345.21 54.03 58.05 0.0
10 3 3 0.00 54.76 1.50 180.0
11 3 3 2549.14 116.76 49.66 180.0
12 3 3 713.77 56.13 25.13 180.0
13 3 3 4.54 36.59 2.38 0.0
14 3 3 108.37 81.30 12.19 0.0
15 3 3 0.00 106.21 0.69 0.0
16 3 3 40.60 60.14 4.17 0.0
17 3 3 0.00 72.84 2.21 0.0
18 3 3 0.00 128.40 14.02 180.0
19 3 3 478.64 157.38 20.33 0.0
20 3 3 9.34 49.73 2.30 0.0
21 3 3 0.00 101.69 4.37 180.0
22 3 3 0.00 86.47 9.53 0.0
23 3 3 129.68 77.38 9.69 180.0
0 4 3 961.01 58.70 31.38 0.0
1 4 3 663.62 26.52 25.55 0.0
2 4 3 239.06 44.90 16.16 180.0
3 4 3 1968.06 41.35 43.39 0.0
4 4 3 2787.43 48.08 50.76 180.0
5 4 3 17.15 25.18 0.27 0.0
6 4 3 1644.71 39.82 39.60 0.0
7 4 3 270.62 38.90 16.45 0.0
8 4 3 143.43 36.17 15.71 180.0
9 4 3 49.16 50.64 12.77 0.0
10 4 3 194.93 68.38 13.83 180.0
11 4 3 243.83 29.77 13.11 0.0
12 4 3 542.75 43.44 22.18 0.0
13 4 3 57.86 56.39 9.69 0.0
14 4 3 1058.58 52.93 32.61 180.0
15 4 3 11.27 116.31 11.37 0.0
16 4 3 387.06 111.82 19.81 180.0
17 4 3 0.00 116.28 6.18 0.0
18 4 3 502.64 45.44 23.42 0.0
19 4 3 0.00 56.08 0.70 180.0
20 4 3 0.00 125.18 5.44 0.0
21 4 3 0.00 136.09 3.13 0.0
22 4 3 0.00 145.32 9.92 0.0
1 5 3 2463.07 50.50 49.95 0.0
2 5 3 0.00 63.46 6.64 180.0
3 5 3 0.00 59.93 2.01 180.0
4 5 3 0.00 41.93 1.58 0.0
5 5 3 0.00 45.81 9.72 0.0
6 5 3 0.00 60.77 2.20 180.0
7 5 3 0.00 64.21 4.51 180.0
8 5 3 129.44 52.92 13.40 180.0
9 5 3 766.20 52.59 28.05 0.0
10 5 3 11.56 38.41 6.63 180.0
11 5 3 1546.66 61.71 40.93 0.0
12 5 3 49.52 57.76 0.24 0.0
13 5 3 0.00 128.07 5.62 0.0
14 5 3 65.63 45.49 8.39 0.0
15 5 3 0.00 83.85 11.16 180.0
16 5 3 142.83 73.54 8.82 180.0
17 5 3 0.00 70.77 5.49 0.0
18 5 3 0.00 172.81 1.43 0.0
19 5 3 103.51 81.40 9.50 180.0
20 5 3 0.00 134.55 11.04 180.0
21 5 3 28.34 69.56 2.63 0.0
0 6 3 941.33 64.30 30.22 180.0
1 6 3 92.48 52.62 5.52 180.0
2 6 3 352.56 119.20 20.45 0.0
3 6 3 86.93 94.96 9.81 0.0
4 6 3 0.00 60.93 3.97 180.0
5 6 3 44.95 58.57 12.07 0.0
6 6 3 89.20 48.25 8.62 180.0
7 6 3 0.00 112.68 0.42 180.0
8 6 3 579.61 49.31 25.41 0.0
9 6 3 0.00 128.48 0.46 0.0
10 6 3 22.12 111.09 0.47 180.0
11 6 3 418.54 44.41 18.48 0.0
12 6 3 150.75 49.79 15.84 0.0
13 6 3 0.00 78.04 5.11 0.0
14 6 3 549.71 50.01 23.90 0.0
15 6 3 204.76 118.96 15.38 0.0
16 6 3 0.00 70.45 3.56 180.0
17 6 3 0.00 63.05 1.42 180.0
18 6 3 1.56 62.30 2.31 0.0
19 6 3 0.00 65.41 4.34 180.0
1 7 3 118.18 48.43 12.05 0.0
2 7 3 63.72 55.54 10.85 0.0
3 7 3 12.11 74.01 6.04 0.0
4 7 3 0.00 102.14 0.19 180.0
5 7 3 4574.07 96.80 69.37 0.0
6 7 3 30.21 43.35 0.05 180.0
7 7 3 106.05 157.60 15.88 0.0
8 7 3 0.00 134.97 6.00 180.0
9 7 3 34.63 111.10 4.92 180.0
10 7 3 0.00 51.86 2.13 0.0
11 7 3 172.05 55.03 14.73 0.0
12 7 3 0.00 45.89 5.28 0.0
13 7 3 302.43 71.95 17.61 180.0
14 7 3 66.74 108.10 7.21 180.0
15 7 3 22.96 72.45 8.22 180.0
16 7 3 144.16 85.10 8.08 180.0
17 7 3 130.43 225.00 10.97 0.0
0 8 3 877.60 88.12 31.68 180.0
1 8 3 0.00 82.40 9.86 180.0
2 8 3 130.64 47.67 11.46 180.0
3 8 3 0.00 91.57 0.43 0.0
4 8 3 0.00 69.68 3.97 180.0
5 8 3 22.69 75.05 3.16 0.0
6 8 3 22.43 69.39 6.15 0.0
7 8 3 205.12 53.55 11.79 0.0
8 8 3 53.28 80.83 13.47 0.0
9 8 3 26.44 58.43 9.10 0.0
10 8 3 60.03 58.72 8.25 180.0
11 8 3 0.00 105.15 2.47 180.0
12 8 3 48.64 80.11 10.13 180.0
13 8 3 0.00 121.24 0.35 180.0
14 8 3 258.31 75.85 12.14 0.0
1 9 3 0.00 91.24 9.90 180.0
2 9 3 0.00 86.58 1.46 0.0
3 9 3 0.00 80.40 1.25 180.0
4 9 3 60.21 51.46 11.01 180.0
5 9 3 0.00 153.59 2.58 0.0
6 9 3 37.25 73.02 0.41 180.0
7 9 3 22.23 57.42 1.20 180.0
8 9 3 84.70 82.57 1.04 0.0
9 9 3 0.00 86.85 3.03 0.0
0 0 4 69675.59 903.32 267.12 180.0
1 0 4 15286.00 302.44 128.78 0.0
2 0 4 31300.59 634.99 176.48 180.0
3 0 4 5850.84 248.39 77.22 0.0
4 0 4 278.21 21.87 16.38 180.0
5 0 4 11949.56 537.54 108.19 0.0
6 0 4 3451.23 73.40 59.16 0.0
7 0 4 3174.71 120.00 56.24 180.0
8 0 4 4100.15 92.82 62.88 180.0
9 0 4 7201.39 154.67 82.50 180.0
10 0 4 2669.26 65.84 50.56 180.0
11 0 4 140.45 31.69 11.20 0.0
12 0 4 425.50 40.24 22.74 0.0
13 0 4 311.55 52.92 18.23 180.0
14 0 4 2478.39 206.46 51.95 180.0
15 0 4 285.20 178.12 16.11 180.0
16 0 4 433.89 211.95 21.06 0.0
17 0 4 4129.68 121.23 63.03 0.0
18 0 4 233.39 170.60 16.26 0.0
19 0 4 72.49 117.11 14.14 0.0
20 0 4 759.52 151.52 25.69 180.0
21 0 4 0.00 274.99 3.74 180.0
22 0 4 439.62 73.59 20.61 0.0
23 0 4 612.68 80.28 21.30 0.0
24 0 4 68.54 198.38 4.42 0.0
1 1 4 8492.20 119.72 91.75 180.0
2 1 4 19153.27 436.72 137.72 0.0
3 1 4 4262.63 66.01 64.78 0.0
4 1 4 1971.69 36.23 45.62 180.0
5 1 4 1084.59 27.65 33.50 180.0
6 1 4 346.21 20.59 17.56 0.0
7 1 4 1090.74 29.76 31.89 0.0
8 1 4 7095.85 102.27 82.23 0.0
9 1 4 5791.22 86.43 74.92 0.0
10 1 4 1537.74 37.00 38.63 180.0
11 1 4 3241.28 60.27 57.77 180.0
12 1 4 1106.27 36.25 34.23 0.0
13 1 4 138.05 84.10 10.29 180.0
14 1 4 2196.06 60.63 46.42 0.0
15 1 4 200.56 56.01 16.33 0.0
16 1 4 448.33 42.30 20.33 180.0
17 1 4 1326.97 73.46 37.43 180.0
18 1 4 486.95 45.00 22.56 180.0
19 1 4 13.85 65.80 1.17 180.0
20 1 4 563.56 166.36 24.22 0.0
21 1 4 232.41 97.81 14.55 180.0
22 1 4 185.65 57.66 13.21 180.0
23 1 4 21.32 88.71 9.84 180.0
24 1 4 0.00 86.50 1.20 180.0
0 2 4 477.13 67.95 17.75 180.0
1 2 4 153.07 28.64 12.52 0.0
2 2 4 9088.89 195.49 95.50 180.0
3 2 4 72.18 15.92 7.62 0.0
4 2 4 5256.18 153.51 69.53 180.0
5 2 4 7592.63 163.36 86.92 0.0
6 2 4 0.00 29.31 6.32 0.0
7 2 4 2180.59 41.60 48.34 180.0
8 2 4 16.91 37.63 0.43 0.0
9 2 4 12.01 48.80 0.57 0.0
10 2 4 0.00 68.47 2.83 0.0
11 2 4 987.03 51.59 31.90 0.0
12 2 4 857.49 56.64 30.69 0.0
13 2 4 1707.29 71.20 39.65 180.0
14 2 4 507.36 41.99 24.36 180.0
15 2 4 1496.97 111.36 40.33 180.0
16 2 4 1038.34 64.77 33.61 180.0
17 2 4 107.34 69.43 10.20 0.0
18 2 4 0.00 70.91 1.97 180.0
19 2 4 219.43 49.93 16.17 180.0
20 2 4 50.43 41.23 7.70 0.0
21 2 4 0.00 109.41 4.42 180.0
22 2 4 223.67 87.44 11.91 0.0
23 2 4 340.77 105.84 16.77 0.0
1 3 4 59.01 22.20 10.62 0.0
2 3 4 1402.53 37.06 37.42 0.0
3 3 4 262.91 55.84 17.27 180.0
4 3 4 10680.55 259.43 102.91 180.0
5 3 4 0.00 29.33 3.38 0.0
6 3 4 515.50 25.17 20.91 180.0
7 3 4 1430.53 36.29 38.07 0.0
8 3 4 3841.63 90.15 62.76 0.0
9 3 4 47.56 26.97 3.91 0.0
10 3 4 2158.64 47.81 46.82 180.0
11 3 4 1546.37 90.73 38.47 0.0
12 3 4 0.00 101.50 4.46 0.0
13 3 4 0.00 51.48 4.17 180.0
14 3 4 63.79 51.00 10.22 0.0
15 3 4 530.46 63.40 23.26 180.0
16 3 4 1062.64 57.31 34.35 180.0
17 3 4 0.00 96.10 7.93 180.0
18 3 4 0.00 76.91 9.91 180.0
19 3 4 290.51 55.10 16.88 180.0
20 3 4 497.44 124.66 23.13 0.0
21 3 4 0.00 160.08 0.27 0.0
22 3 4 45.24 73.39 9.35 180.0
23 3 4 94.20 83.83 0.41 180.0
0 4 4 6029.05 368.10 75.88 180.0
1 4 4 4321.45 62.77 66.53 180.0
2 4 4 1625.19 38.60 37.86 180.0
3 4 4 0.00 34.22 2.00 0.0
4 4 4 0.00 85.23 7.29 180.0
5 4 4 9289.71 142.67 97.72 0.0
6 4 4 803.28 35.84 29.11 180.0
7 4 4 1052.15 35.86 33.59 180.0
8 4 4 1792.71 47.13 42.28 0.0
9 4 4 93.97 24.34 8.81 0.0
10 4 4 49.78 54.74 6.74 0.0
11 4 4 43.86 32.66 2.83 180.0
12 4 4 916.49 50.04 31.86 180.0
13 4 4 2564.55 91.15 50.78 180.0
14 4 4 342.33 141.82 20.92 0.0
15 4 4 31.77 61.47 6.10 0.0
16 4 4 249.10 43.69 13.50 180.0
17 4 4 1000.15 57.35 28.89 0.0
18 4 4 0.00 72.73 2.79 180.0
19 4 4 0.00 71.63 3.00 180.0
20 4 4 0.00 171.92 9.95 0.0
21 4 4 0.00 91.54 7.78 0.0
22 4 4 154.70 200.42 11.96 180.0
1 5 4 170.50 28.33 11.67 180.0
2 5 4 1654.66 58.68 40.98 0.0
3 5 4 625.30 31.50 25.42 180.0
4 5 4 487.59 31.45 23.67 180.0
5 5 4 1344.88 44.66 36.81 0.0
6 5 4 638.71 37.76 24.61 0.0
7 5 4 19.13 36.32 3.15 180.0
8 5 4 4758.31 87.20 67.66 0.0
9 5 4 396.18 69.74 18.56 180.0
10 5 4 385.39 40.94 17.51 180.0
11 5 4 1681.89 62.55 41.81 0.0
12 5 4 30.85 81.30 5.33 0.0
13 5 4 637.75 50.08 23.50 180.0
14 5 4 737.79 52.29 25.49 0.0
15 5 4 256.63 95.58 14.27 180.0
16 5 4 0.00 71.19 9.23 180.0
17 5 4 191.66 60.53 14.56 0.0
18 5 4 0.00 128.21 3.33 0.0
19 5 4 414.31 62.08 18.78 180.0
20 5 4 59.59 79.55 11.21 0.0
0 6 4 397.17 77.78 19.81 180.0
1 6 4 2181.58 67.61 47.66 180.0
2 6 4 0.00 55.22 2.82 180.0
3 6 4 0.00 91.39 3.22 180.0
4 6 4 157.82 38.42 11.42 180.0
5 6 4 2504.98 70.14 50.01 0.0
6 6 4 12.40 136.92 10.25 180.0
7 6 4 1194.37 54.35 33.48 180.0
8 6 4 1308.75 57.39 35.56 0.0
9 6 4 0.00 41.13 2.74 180.0
10 6 4 82.42 71.79 12.82 0.0
11 6 4 0.00 66.86 3.31 0.0
12 6 4 138.42 51.14 10.77 180.0
13 6 4 912.30 60.40 29.79 180.0
14 6 4 10.51 57.68 6.13 0.0
15 6 4 0.00 76.88 7.19 0.0
16 6 4 0.00 128.21 2.53 180.0
17 6 4 229.55 108.64 16.44 0.0
18 6 4 0.00 143.87 1.86 180.0
19 6 4 124.75 58.14 11.57 180.0
1 7 4 0.00 101.98 5.47 180.0
2 7 4 95.46 65.63 9.69 0.0
3 7 4 0.00 107.55 1.48 180.0
4 7 4 464.50 99.67 22.83 180.0
5 7 4 327.45 85.77 17.93 0.0
6 7 4 109.83 77.36 11.80 180.0
7 7 4 40.51 159.46 5.54 0.0
8 7 4 379.24 62.52 18.02 0.0
9 7 4 0.00 89.36 9.13 0.0
10 7 4 0.00 135.43 10.72 180.0
11 7 4 0.00 111.68 4.08 0.0
12 7 4 0.00 147.62 6.61 180.0
13 7 4 0.00 146.58 3.73 0.0
14 7 4 161.37 74.96 10.49 0.0
15 7 4 0.00 145.94 5.34 0.0
16 7 4 215.77 55.94 14.91 180.0
0 8 4 165.02 133.59 16.09 0.0
1 8 4 37.42 139.65 10.38 180.0
2 8 4 75.41 89.65 4.99 180.0
3 8 4 273.69 45.66 15.47 0.0
4 8 4 20.65 52.33 2.72 0.0
5 8 4 1239.00 88.23 34.02 0.0
6 8 4 1105.76 59.86 34.55 0.0
7 8 4 0.00 111.60 11.56 180.0
8 8 4 0.00 129.02 4.51 0.0
9 8 4 0.00 94.67 7.60 180.0
10 8 4 29.70 150.60 3.54 0.0
11 8 4 4.55 75.98 3.25 0.0
12 8 4 128.82 70.79 15.19 0.0
13 8 4 284.43 51.52 16.88 180.0
1 9 4 0.00 129.35 6.04 180.0
2 9 4 129.17 64.61 12.93 0.0
3 9 4 82.07 161.18 12.65 0.0
4 9 4 0.00 86.98 0.80 180.0
5 9 4 197.97 53.40 13.96 180.0
6 9 4 0.00 59.88 4.60 180.0
7 9 4 0.00 118.01 2.94 180.0
8 9 4 0.00 147.10 0.06 0.0
1 1 5 12459.70 201.92 112.53 0.0
2 1 5 69.08 18.20 7.60 180.0
3 1 5 2643.44 58.60 52.38 180.0
4 1 5 78.69 39.42 9.12 180.0
5 1 5 1335.59 31.65 35.77 0.0
6 1 5 227.31 35.15 16.22 0.0
7 1 5 1173.02 33.23 33.78 180.0
8 1 5 0.00 43.24 0.52 180.0
9 1 5 2468.39 62.60 49.89 180.0
10 1 5 0.00 26.86 8.19 180.0
11 1 5 1177.52 47.81 35.48 0.0
12 1 5 139.94 32.72 10.62 0.0
13 1 5 5.80 47.12 0.16 0.0
14 1 5 0.00 105.48 0.83 180.0
15 1 5 144.97 39.89 14.58 180.0
16 1 5 119.83 46.93 7.59 0.0
17 1 5 0.00 71.54 6.33 0.0
18 1 5 591.42 44.01 23.57 0.0
19 1 5 170.45 62.58 12.86 180.0
20 1 5 146.71 47.18 10.80 0.0
21 1 5 0.00 85.75 9.19 180.0
22 1 5 0.00 155.70 4.03 180.0
23 1 5 9.20 59.57 3.26 0.0
24 1 5 88.95 97.39 6.59 0.0
0 2 5 14.79 31.14 10.65 180.0
1 2 5 1003.29 35.73 32.54 180.0
2 2 5 2575.17 41.76 50.56 0.0
3 2 5 4457.24 66.37 64.49 0.0
4 2 5 2178.63 40.13 44.37 180.0
5 2 5 1496.44 59.68 39.47 0.0
6 2 5 2417.57 44.23 49.93 180.0
7 2 5 1376.44 34.52 37.62 180.0
8 2 5 5434.02 147.58 73.12 0.0
9 2 5 1650.12 39.28 41.11 0.0
10 2 5 70.19 75.63 13.57 180.0
11 2 5 506.87 79.13 22.29 0.0
12 2 5 157.86 32.08 12.84 180.0
13 2 5 412.18 52.72 20.89 0.0
14 2 5 650.92 115.78 26.13 0.0
15 2 5 541.98 46.03 24.93 0.0
16 2 5 55.08 39.31 8.27 180.0
17 2 5 23.66 59.11 1.84 0.0
18 2 5 0.00 70.73 6.32 0.0
19 2 5 67.40 65.19 9.20 0.0
20 2 5 101.76 52.34 9.99 0.0
21 2 5 0.00 123.43 2.72 0.0
22 2 5 320.93 189.57 20.20 180.0
23 2 5 0.00 86.10 0.78 180.0
1 3 5 847.35 34.11 26.71 180.0
2 3 5 2970.88 48.80 52.82 0.0
3 3 5 4463.07 97.91 66.32 180.0
4 3 5 155.74 28.96 13.79 180.0
5 3 5 1748.58 45.76 43.36 0.0
6 3 5 1470.79 54.72 37.35 180.0
7 3 5 404.35 24.85 19.44 180.0
8 3 5 23.05 28.23 7.44 180.0
9 3 5 1178.53 37.43 35.10 180.0
10 3 5 598.54 39.07 24.18 180.0
11 3 5 1181.77 47.16 33.49 0.0
12 3 5 453.39 38.80 19.65 0.0
13 3 5 861.59 46.68 28.34 180.0
14 3 5 110.94 77.10 10.19 0.0
15 3 5 901.37 54.17 29.08 180.0
16 3 5 404.63 63.44 20.20 180.0
17 3 5 853.03 71.54 29.89 0.0
18 3 5 38.63 202.39 14.79 180.0
19 3 5 0.00 74.28 2.08 0.0
20 3 5 0.00 111.27 0.84 180.0
21 3 5 0.00 89.40 3.20 0.0
22 3 5 91.17 46.16 3.82 180.0
0 4 5 0.00 39.90 0.41 180.0
1 4 5 17.37 39.81 7.96 0.0
2 4 5 16.13 25.75 6.15 0.0
3 4 5 0.00 43.37 0.87 180.0
4 4 5 8.20 32.54 1.01 180.0
5 4 5 152.90 29.80 9.34 180.0
6 4 5 2.29 63.38 4.31 0.0
7 4 5 543.47 31.35 22.46 180.0
8 4 5 436.09 29.86 20.09 0.0
9 4 5 490.55 35.79 21.34 0.0
10 4 5 224.01 35.86 16.97 180.0
11 4 5 0.00 55.33 5.51 0.0
12 4 5 915.13 90.98 30.53 180.0
13 4 5 107.20 77.61 9.21 0.0
14 4 5 66.10 118.23 9.31 180.0
15 4 5 0.00 54.95 6.38 0.0
16 4 5 0.00 59.48 4.59 180.0
17 4 5 0.00 65.22 6.29 180.0
18 4 5 29.46 97.16 5.99 0.0
19 4 5 0.00 137.82 7.12 0.0
20 4 5 0.00 80.86 1.66 0.0
21 4 5 0.00 210.95 5.89 0.0
1 5 5 182.03 54.14 14.51 180.0
2 5 5 265.97 27.33 16.17 180.0
3 5 5 0.00 70.66 6.88 0.0
4 5 5 52.70 31.21 7.27 180.0
5 5 5 677.55 50.58 26.35 180.0
6 5 5 279.67 59.77 16.84 180.0
7 5 5 307.57 52.90 18.24 180.0
8 5 5 433.42 42.37 22.38 0.0
9 5 5 282.06 54.84 17.16 180.0
10 5 5 36.45 45.53 6.67 180.0
11 5 5 0.00 53.59 7.23 180.0
12 5 5 0.00 65.59 4.53 180.0
13 5 5 0.00 70.46 8.45 0.0
14 5 5 0.00 47.86 2.12 180.0
15 5 5 39.89 46.34 4.94 0.0
16 5 5 0.00 111.78 7.48 180.0
17 5 5 38.18 49.10 7.35 0.0
18 5 5 0.00 100.53 0.16 0.0
19 5 5 0.00 93.15 4.77 180.0
20 5 5 0.00 203.20 10.26 0.0
0 6 5 4237.52 148.92 64.36 0.0
1 6 5 51.79 52.04 13.00 0.0
2 6 5 192.84 40.53 12.44 180.0
3 6 5 265.11 89.82 15.42 180.0
4 6 5 167.20 41.93 13.29 180.0
5 6 5 252.41 40.38 17.49 0.0
6 6 5 429.46 46.19 20.87 0.0
7 6 5 813.67 52.30 28.06 0.0
8 6 5 1000.63 58.44 31.14 180.0
9 6 5 211.93 50.45 14.91 0.0
10 6 5 0.00 62.30 1.41 0.0
11 6 5 752.31 82.14 29.19 0.0
12 6 5 767.51 58.99 28.90 0.0
13 6 5 586.24 49.54 22.75 0.0
14 6 5 0.00 72.33 0.75 180.0
15 6 5 0.00 125.71 2.03 0.0
16 6 5 55.17 49.27 3.90 180.0
17 6 5 88.29 142.76 12.45 0.0
18 6 5 0.00 119.36 1.15 0.0
1 7 5 0.00 109.01 1.69 0.0
2 7 5 150.07 94.07 15.19 180.0
3 7 5 775.27 51.56 25.03 0.0
4 7 5 0.00 51.13 3.16 180.0
5 7 5 981.26 80.55 28.79 180.0
6 7 5 148.56 53.34 13.89 180.0
7 7 5 22.81 125.38 9.55 180.0
8 7 5 0.00 56.89 1.88 0.0
9 7 5 260.39 176.22 12.92 0.0
10 7 5 0.00 48.85 0.07 0.0
11 7 5 333.84 48.16 17.59 180.0
12 7 5 1.72 111.06 1.39 0.0
13 7 5 0.00 77.99 4.89 180.0
14 7 5 0.00 70.53 1.00 180.0
15 7 5 0.00 80.73 1.11 0.0
16 7 5 0.00 86.11 3.35 0.0
0 8 5 14.42 85.59 6.58 0.0
1 8 5 5.43 72.70 1.10 0.0
2 8 5 129.31 119.11 10.77 180.0
3 8 5 300.67 48.91 15.60 180.0
4 8 5 0.00 108.62 2.58 0.0
5 8 5 0.00 109.64 1.86 0.0
6 8 5 326.65 79.80 18.52 0.0
7 8 5 77.43 59.18 12.23 0.0
8 8 5 350.99 56.59 18.46 180.0
9 8 5 18.38 111.94 9.31 0.0
10 8 5 0.00 145.56 8.19 180.0
11 8 5 0.00 179.10 5.59 0.0
12 8 5 159.83 72.37 12.72 0.0
1 9 5 58.77 96.24 10.66 180.0
2 9 5 0.00 194.27 0.24 180.0
3 9 5 37.70 64.77 1.46 0.0
4 9 5 92.96 52.40 11.13 180.0
5 9 5 0.00 78.30 3.77 180.0
6 9 5 6.71 71.29 0.56 0.0
7 9 5 0.83 76.85 10.90 180.0
0 0 6 36549.08 810.22 198.97 180.0
1 0 6 7875.43 157.20 91.83 180.0
2 0 6 889.17 69.11 31.51 0.0
3 0 6 0.88 57.86 5.55 0.0
4 0 6 0.00 34.12 1.87 180.0
5 0 6 2954.30 71.21 55.81 0.0
6 0 6 19560.83 466.41 143.62 180.0
7 0 6 3672.83 87.04 60.53 180.0
8 0 6 2128.45 133.30 47.00 0.0
9 0 6 9.74 86.46 3.77 0.0
10 0 6 881.24 48.25 28.57 180.0
11 0 6 6173.14 165.11 78.92 0.0
12 0 6 3967.51 116.82 61.64 180.0
13 0 6 1788.28 82.19 43.51 180.0
14 0 6 4046.07 115.52 61.37 0.0
15 0 6 0.00 213.11 0.38 0.0
16 0 6 0.00 74.60 3.34 0.0
17 0 6 164.62 116.53 13.73 0.0
18 0 6 67.03 81.15 11.91 180.0
19 0 6 220.78 84.77 11.57 180.0
20 0 6 807.73 138.22 28.20 0.0
21 0 6 0.00 87.67 4.05 0.0
22 0 6 58.91 155.94 6.77 0.0
23 0 6 0.00 255.61 0.38 180.0
1 1 6 0.14 19.53 0.05 180.0
2 1 6 947.39 29.80 33.09 0.0
3 1 6 892.65 28.30 31.39 180.0
4 1 6 8244.40 213.22 90.88 180.0
5 1 6 2310.48 43.07 50.20 0.0
6 1 6 83.65 24.90 7.99 0.0
7 1 6 550.36 34.47 25.56 0.0
8 1 6 2025.71 63.36 47.65 0.0
9 1 6 4451.67 81.27 67.21 180.0
10 1 6 4424.98 126.35 67.77 180.0
11 1 6 341.64 39.28 18.27 0.0
12 1 6 547.78 52.04 22.12 180.0
13 1 6 0.00 53.53 2.56 180.0
14 1 6 191.56 66.94 12.47 0.0
15 1 6 2567.35 70.91 52.36 180.0
16 1 6 4068.25 89.32 64.51 180.0
17 1 6 0.00 215.13 3.45 180.0
18 1 6 0.00 56.06 3.38 180.0
19 1 6 16.49 69.46 0.50 180.0
20 1 6 0.00 190.94 0.46 180.0
21 1 6 8.66 82.96 0.72 0.0
22 1 6 140.52 84.14 11.82 180.0
23 1 6 604.99 60.59 23.29 0.0
0 2 6 91.77 35.57 11.45 180.0
1 2 6 3660.74 61.85 62.81 180.0
2 2 6 4656.91 109.68 67.14 0.0
3 2 6 14.64 28.83 1.11 0.0
4 2 6 950.00 30.56 31.71 0.0
5 2 6 0.00 30.83 5.28 0.0
6 2 6 5916.21 122.87 79.25 180.0
7 2 6 0.00 54.58 1.01 180.0
8 2 6 376.33 26.12 20.88 0.0
9 2 6 1800.95 43.31 41.46 0.0
10 2 6 0.00 49.46 6.98 180.0
11 2 6 3110.20 220.45 54.42 0.0
12 2 6 1134.63 62.52 30.62 180.0
13 2 6 503.92 40.86 21.60 180.0
14 2 6 532.17 43.09 22.11 0.0
15 2 6 6.62 152.33 7.13 180.0
16 2 6 28.46 46.51 6.15 0.0
17 2 6 0.00 103.29 3.46 0.0
18 2 6 286.50 61.02 17.86 180.0
19 2 6 351.31 111.95 19.05 180.0
20 2 6 0.00 78.63 4.45 0.0
21 2 6 108.26 61.97 3.35 180.0
22 2 6 44.02 107.43 4.16 0.0
23 2 6 0.00 89.50 6.96 0.0
1 3 6 0.00 44.02 1.02 0.0
2 3 6 4409.21 121.03 68.21 0.0
3 3 6 6.81 30.05 0.51 180.0
4 3 6 2379.53 77.55 49.01 180.0
5 3 6 470.96 25.55 21.04 0.0
6 3 6 450.99 27.68 21.10 180.0
7 3 6 1588.71 41.21 38.97 0.0
8 3 6 12.88 70.62 1.38 0.0
9 3 6 0.00 35.75 2.27 180.0
10 3 6 1053.41 103.42 32.05 180.0
11 3 6 241.58 38.56 15.22 180.0
12 3 6 716.11 43.86 25.70 180.0
13 3 6 0.00 52.84 2.74 0.0
14 3 6 708.83 83.56 26.31 0.0
15 3 6 73.06 60.96 8.27 180.0
16 3 6 753.37 52.04 28.31 180.0
17 3 6 0.00 135.86 1.67 180.0
18 3 6 593.87 52.21 26.26 180.0
19 3 6 334.94 78.41 16.77 0.0
20 3 6 27.86 105.43 6.79 0.0
21 3 6 19.13 58.39 8.70 180.0
22 3 6 42.11 85.83 4.71 180.0
0 4 6 0.00 27.99 1.44 180.0
1 4 6 703.44 32.05 28.02 180.0
2 4 6 1098.27 37.26 33.02 180.0
3 4 6 1139.35 37.59 32.59 0.0
4 4 6 320.88 25.91 17.01 0.0
5 4 6 1204.90 57.10 34.90 0.0
6 4 6 242.70 32.64 14.98 0.0
7 4 6 188.92 30.05 10.23 180.0
8 4 6 828.65 45.58 28.47 180.0
9 4 6 703.01 45.59 27.28 180.0
10 4 6 0.00 57.35 5.30 180.0
11 4 6 702.81 46.14 26.34 0.0
12 4 6 244.89 126.88 17.01 180.0
13 4 6 179.23 48.08 15.94 0.0
14 4 6 705.01 49.83 24.70 180.0
15 4 6 29.88 63.61 6.19 180.0
16 4 6 1173.38 62.54 32.58 0.0
17 4 6 138.97 43.19 13.16 0.0
18 4 6 72.43 47.30 9.58 0.0
19 4 6 442.18 77.74 20.01 180.0
20 4 6 21.36 127.28 0.93 180.0
21 4 6 237.61 68.94 14.46 180.0
1 5 6 15.05 77.47 0.07 180.0
2 5 6 251.49 47.16 17.01 0.0
3 5 6 46.66 39.59 5.19 180.0
4 5 6 0.00 42.38 4.64 180.0
5 5 6 35.81 57.84 11.05 180.0
6 5 6 7.55 51.25 6.02 0.0
7 5 6 362.60 40.23 18.25 0.0
8 5 6 109.51 42.92 12.37 0.0
9 5 6 177.34 53.79 11.99 0.0
10 5 6 0.00 112.60 2.42 0.0
11 5 6 1113.60 72.83 31.72 180.0
12 5 6 330.79 45.58 18.96 180.0
13 5 6 352.54 64.05 22.14 180.0
14 5 6 0.00 114.07 3.25 0.0
15 5 6 117.80 44.81 15.06 180.0
16 5 6 35.85 291.02 9.77 180.0
17 5 6 118.35 68.23 7.37 180.0
18 5 6 20.76 51.53 4.62 180.0
19 5 6 507.30 131.44 19.21 0.0
0 6 6 736.47 69.11 26.79 0.0
1 6 6 1439.84 59.24 38.66 180.0
2 6 6 0.00 45.28 5.53 180.0
3 6 6 939.89 70.78 31.96 180.0
4 6 6 118.41 45.53 9.13 180.0
5 6 6 405.45 117.50 15.05 0.0
6 6 6 401.58 63.11 19.46 180.0
7 6 6 106.53 42.44 7.58 0.0
8 6 6 626.55 51.66 24.94 180.0
9 6 6 54.83 46.83 6.72 0.0
10 6 6 204.52 68.34 17.45 0.0
11 6 6 742.66 55.68 25.15 0.0
12 6 6 82.90 45.65 8.75 0.0
13 6 6 475.16 49.97 21.46 180.0
14 6 6 0.00 138.83 7.17 180.0
15 6 6 139.00 64.20 10.61 180.0
16 6 6 52.56 90.45 12.77 0.0
17 6 6 30.09 57.85 13.36 0.0
18 6 6 23.80 131.57 2.24 0.0
1 7 6 645.07 51.65 27.28 0.0
2 7 6 243.84 116.36 15.65 0.0
3 7 6 300.97 51.15 16.30 180.0
4 7 6 485.91 74.96 19.98 180.0
5 7 6 0.00 73.26 7.32 0.0
6 7 6 84.17 138.28 6.34 180.0
7 7 6 73.40 39.65 9.73 0.0
8 7 6 1062.51 60.49 30.66 0.0
9 7 6 0.00 133.84 0.60 180.0
10 7 6 8.54 51.97 0.70 180.0
11 7 6 63.11 110.85 15.01 0.0
12 7 6 0.00 132.47 2.15 180.0
13 7 6 8.67 88.27 1.19 180.0
14 7 6 0.00 86.24 6.69 0.0
15 7 6 70.90 104.76 9.45 180.0
0 8 6 68.03 81.81 4.91 0.0
1 8 6 147.57 48.63 11.47 180.0
2 8 6 647.98 53.98 25.57 0.0
3 8 6 85.38 60.60 5.73 0.0
4 8 6 353.38 52.76 17.11 0.0
5 8 6 477.63 52.43 20.46 0.0
6 8 6 17.34 106.68 11.23 180.0
7 8 6 210.36 82.37 14.76 180.0
8 8 6 105.96 66.05 6.05 0.0
9 8 6 54.59 78.87 3.28 0.0
10 8 6 0.00 79.54 2.17 180.0
11 8 6 339.05 59.46 17.83 0.0
1 9 6 0.00 163.99 3.52 0.0
2 9 6 340.76 74.52 17.65 0.0
3 9 6 511.15 56.43 19.94 180.0
4 9 6 0.00 136.21 4.43 180.0
5 9 6 210.09 142.74 18.40 0.0
1 1 7 174.44 20.57 10.48 180.0
2 1 7 1976.15 40.09 43.91 0.0
3 1 7 161.54 50.75 12.67 180.0
4 1 7 2074.83 40.32 46.07 0.0
5 1 7 1074.86 31.26 33.45 180.0
6 1 7 1988.84 45.73 44.31 180.0
7 1 7 705.70 29.63 26.59 180.0
8 1 7 308.16 34.14 16.23 180.0
9 1 7 0.00 68.43 2.04 180.0
10 1 7 0.00 63.77 0.10 180.0
11 1 7 578.64 38.01 23.04 180.0
12 1 7 68.19 60.28 9.06 180.0
13 1 7 330.09 38.34 14.78 0.0
14 1 7 847.31 90.26 28.19 0.0
15 1 7 200.15 50.52 17.45 0.0
16 1 7 210.56 69.64 12.03 0.0
17 1 7 473.07 113.71 20.10 180.0
18 1 7 0.00 149.56 4.07 0.0
19 1 7 0.00 74.47 3.38 0.0
20 1 7 81.56 87.64 14.65 0.0
21 1 7 0.00 152.86 1.06 180.0
22 1 7 0.00 81.35 4.05 0.0
0 2 7 7246.10 209.64 87.72 0.0
1 2 7 1882.34 38.83 44.08 0.0
2 2 7 706.56 27.48 28.29 180.0
3 2 7 281.28 21.86 17.52 0.0
4 2 7 1577.95 37.37 39.54 180.0
5 2 7 0.00 33.14 1.72 180.0
6 2 7 427.04 24.14 21.37 0.0
7 2 7 1194.93 36.57 34.91 0.0
8 2 7 3451.68 58.37 59.34 180.0
9 2 7 1016.08 65.59 31.01 180.0
10 2 7 0.00 82.88 5.68 0.0
11 2 7 0.00 72.54 6.24 0.0
12 2 7 1603.21 64.61 39.46 0.0
13 2 7 1104.90 85.50 33.35 0.0
14 2 7 636.92 48.44 25.66 180.0
15 2 7 64.50 52.49 5.19 180.0
16 2 7 0.00 82.64 1.73 0.0
17 2 7 0.00 82.78 8.30 180.0
18 2 7 0.00 72.74 7.57 180.0
19 2 7 0.00 72.55 1.47 0.0
20 2 7 186.10 95.04 15.43 180.0
21 2 7 123.36 81.05 5.91 180.0
22 2 7 150.54 59.28 12.59 0.0
1 3 7 271.25 23.36 18.52 180.0
2 3 7 0.00 27.96 2.40 180.0
3 3 7 77.03 88.87 7.00 0.0
4 3 7 73.57 23.81 8.79 0.0
5 3 7 2357.11 64.36 48.27 180.0
6 3 7 2074.93 102.59 42.55 180.0
7 3 7 1636.67 117.61 36.37 180.0
8 3 7 0.00 80.49 6.61 0.0
9 3 7 651.65 72.72 23.52 0.0
10 3 7 1314.78 53.33 36.15 0.0
11 3 7 59.69 45.68 8.85 180.0
12 3 7 0.00 111.56 5.20 180.0
13 3 7 0.00 150.97 3.75 180.0
14 3 7 0.00 69.07 2.44 180.0
15 3 7 91.54 80.24 9.29 0.0
16 3 7 405.93 85.89 21.71 180.0
17 3 7 653.29 63.19 24.88 180.0
18 3 7 47.55 125.45 6.42 180.0
19 3 7 35.53 90.49 7.70 0.0
20 3 7 0.00 86.64 10.59 0.0
21 3 7 22.60 84.98 8.01 0.0
0 4 7 584.58 43.96 23.97 0.0
1 4 7 393.81 51.17 20.89 180.0
2 4 7 2.62 46.38 9.26 180.0
3 4 7 464.99 81.22 22.38 180.0
4 4 7 243.78 47.00 15.74 0.0
5 4 7 480.03 67.86 21.32 180.0
6 4 7 248.32 55.26 15.62 0.0
7 4 7 61.25 30.78 8.43 180.0
8 4 7 432.62 40.03 19.90 180.0
9 4 7 580.12 44.08 24.72 180.0
10 4 7 0.00 60.28 3.49 180.0
11 4 7 217.59 61.89 13.35 180.0
12 4 7 0.00 162.02 0.31 0.0
13 4 7 0.00 61.02 2.61 180.0
14 4 7 129.70 72.70 10.95 180.0
15 4 7 647.29 68.36 25.13 180.0
16 4 7 0.00 108.41 5.87 0.0
17 4 7 104.39 47.86 9.33 180.0
18 4 7 0.00 98.25 3.26 180.0
19 4 7 68.56 64.11 5.79 0.0
20 4 7 147.88 91.30 11.02 180.0
1 5 7 869.67 51.70 30.03 180.0
2 5 7 835.77 69.12 29.92 0.0
3 5 7 336.35 35.53 17.64 180.0
4 5 7 163.44 54.09 14.17 180.0
5 5 7 0.00 57.80 2.07 180.0
6 5 7 0.00 105.11 7.17 0.0
7 5 7 0.00 64.75 8.43 180.0
8 5 7 0.00 65.78 6.64 0.0
9 5 7 1061.06 67.91 31.44 180.0
10 5 7 0.00 103.59 5.98 180.0
11 5 7 239.97 40.53 12.03 180.0
12 5 7 0.00 246.36 1.42 180.0
13 5 7 73.34 61.87 10.36 180.0
14 5 7 35.54 99.25 10.14 0.0
15 5 7 212.78 76.45 14.50 0.0
16 5 7 0.00 125.77 2.39 180.0
17 5 7 154.75 82.95 14.15 0.0
18 5 7 0.00 91.97 5.63 0.0
19 5 7 78.42 81.24 5.48 180.0
0 6 7 58.45 67.11 5.73 180.0
1 6 7 160.09 45.00 14.91 180.0
2 6 7 43.82 41.91 5.02 0.0
3 6 7 536.98 48.62 21.24 0.0
4 6 7 0.51 49.83 1.39 0.0
5 6 7 41.04 56.49 11.73 0.0
6 6 7 354.13 45.43 19.58 180.0
7 6 7 188.67 67.38 5.78 180.0
8 6 7 58.48 50.30 8.28 0.0
9 6 7 0.00 79.72 5.63 0.0
10 6 7 260.33 88.25 18.56 180.0
11 6 7 0.00 67.85 2.48 180.0
12 6 7 310.85 42.54 15.21 180.0
13 6 7 0.00 73.62 0.27 180.0
14 6 7 361.66 60.35 16.40 0.0
15 6 7 26.06 86.16 9.47 0.0
16 6 7 0.00 221.93 9.89 180.0
17 6 7 48.29 80.39 6.65 0.0
1 7 7 0.00 120.70 1.53 0.0
2 7 7 56.67 48.48 8.27 0.0
3 7 7 993.48 64.21 31.87 180.0
4 7 7 833.16 63.98 31.21 180.0
5 7 7 46.70 65.61 10.46 180.0
6 7 7 0.00 126.48 7.14 0.0
7 7 7 148.41 44.65 12.46 180.0
8 7 7 10.74 57.18 6.13 0.0
9 7 7 624.86 86.39 23.41 180.0
10 7 7 346.54 50.46 18.24 180.0
11 7 7 300.57 109.34 16.61 0.0
12 7 7 0.00 289.45 2.99 0.0
13 7 7 42.68 139.28 6.93 180.0
14 7 7 143.99 78.88 18.07 0.0
0 8 7 32.06 80.96 4.15 180.0
1 8 7 35.11 63.85 11.90 180.0
2 8 7 145.21 127.06 13.16 0.0
3 8 7 0.00 87.56 3.51 180.0
4 8 7 28.58 69.04 5.17 0.0
5 8 7 0.00 134.77 0.10 180.0
6 8 7 296.39 116.69 15.06 180.0
7 8 7 0.00 191.01 10.63 180.0
8 8 7 93.25 98.50 11.88 0.0
9 8 7 33.41 46.49 2.26 180.0
10 8 7 59.04 133.56 4.57 180.0
1 9 7 27.21 181.42 1.38 180.0
1 0 8 172.59 89.64 15.99 180.0
2 0 8 164.08 27.55 10.67 0.0
3 0 8 1122.33 59.57 33.35 180.0
4 0 8 508.69 37.42 24.20 0.0
5 0 8 0.00 115.66 0.30 0.0
6 0 8 531.01 60.43 23.98 0.0
7 0 8 0.00 100.60 2.11 180.0
8 0 8 117.37 46.27 9.58 0.0
9 0 8 114.44 77.20 11.65 180.0
10 0 8 1806.45 96.58 41.57 0.0
11 0 8 0.00 74.31 2.59 180.0
12 0 8 564.98 313.73 20.12 180.0
13 0 8 687.90 61.95 25.77 0.0
14 0 8 0.00 156.14 3.31 0.0
15 0 8 0.00 165.15 3.30 180.0
16 0 8 587.18 65.18 22.57 0.0
17 0 8 0.00 162.72 7.52 180.0
18 0 8 36.44 81.77 6.85 180.0
19 0 8 97.81 128.39 15.90 180.0
20 0 8 0.00 176.39 10.36 0.0
21 0 8 639.02 91.12 23.83 180.0
22 0 8 344.53 114.51 18.37 0.0
1 1 8 177.74 21.91 12.89 0.0
2 1 8 958.37 31.71 31.17 180.0
3 1 8 251.14 22.79 16.20 0.0
4 1 8 0.00 25.36 1.21 180.0
5 1 8 42.88 54.34 10.81 180.0
6 1 8 3285.37 63.27 57.24 180.0
7 1 8 0.00 31.95 2.76 0.0
8 1 8 63.30 24.82 7.36 180.0
9 1 8 1457.45 46.03 38.97 180.0
10 1 8 0.00 32.92 1.98 0.0
11 1 8 497.80 40.89 23.02 180.0
12 1 8 867.04 46.36 29.86 180.0
13 1 8 2412.88 70.15 48.83 0.0
14 1 8 2.30 77.49 0.04 180.0
15 1 8 52.36 48.79 4.64 180.0
16 1 8 0.00 70.83 5.58 0.0
17 1 8 0.00 99.55 1.84 0.0
18 1 8 103.24 62.65 13.04 180.0
19 1 8 543.92 56.22 21.60 0.0
20 1 8 0.00 98.25 8.43 0.0
21 1 8 0.00 116.95 3.65 180.0
22 1 8 57.74 61.97 12.95 180.0
0 2 8 797.08 42.56 29.42 180.0
1 2 8 1331.22 48.33 37.20 180.0
2 2 8 7253.33 111.65 86.73 0.0
3 2 8 2561.49 48.89 50.74 180.0
4 2 8 4427.83 79.66 66.35 0.0
5 2 8 25.81 40.07 7.59 180.0
6 2 8 552.48 61.27 22.46 180.0
7 2 8 0.00 45.63 0.09 0.0
8 2 8 194.27 39.98 13.61 0.0
9 2 8 710.02 59.85 24.42 0.0
10 2 8 682.39 41.83 25.56 0.0
11 2 8 476.78 127.04 20.97 0.0
12 2 8 1272.48 63.11 34.64 180.0
13 2 8 78.23 44.16 11.30 0.0
14 2 8 368.13 54.60 19.45 0.0
15 2 8 57.78 58.27 9.88 0.0
16 2 8 744.64 65.61 26.50 0.0
17 2 8 110.66 67.01 9.56 0.0
18 2 8 808.79 52.42 24.81 180.0
19 2 8 0.00 115.02 0.05 0.0
20 2 8 1.50 92.11 11.50 180.0
21 2 8 0.00 133.88 5.18 180.0
1 3 8 2103.75 46.91 45.65 0.0
2 3 8 79.04 37.74 7.34 0.0
3 3 8 2792.73 176.46 50.93 180.0
4 3 8 1071.72 102.73 32.11 180.0
5 3 8 444.14 42.79 20.13 0.0
6 3 8 116.44 38.29 9.47 180.0
7 3 8 256.62 35.14 15.19 180.0
8 3 8 283.98 88.23 16.07 0.0
9 3 8 1397.63 54.42 37.11 180.0
10 3 8 264.30 59.54 13.71 180.0
11 3 8 705.12 97.67 24.84 0.0
12 3 8 255.48 40.91 16.32 0.0
13 3 8 828.81 71.41 27.84 0.0
14 3 8 210.10 42.67 12.83 0.0
15 3 8 0.00 134.35 1.41 180.0
16 3 8 0.00 64.45 2.64 180.0
17 3 8 875.90 62.35 26.06 0.0
18 3 8 15.05 74.62 4.14 0.0
19 3 8 0.00 80.10 2.57 0.0
20 3 8 21.23 132.13 1.68 0.0
21 3 8 217.64 136.23 13.97 180.0
0 4 8 3341.12 95.14 57.84 180.0
1 4 8 158.84 38.37 15.57 180.0
2 4 8 3627.41 71.83 60.27 0.0
3 4 8 3.72 34.39 0.64 180.0
4 4 8 247.80 34.03 14.54 0.0
5 4 8 12.45 42.29 3.52 0.0
6 4 8 2852.26 72.07 51.98 180.0
7 4 8 2172.55 74.79 45.87 180.0
8 4 8 1823.45 63.00 41.74 0.0
9 4 8 63.07 53.52 10.52 0.0
10 4 8 398.15 78.46 20.59 0.0
11 4 8 834.19 67.20 27.65 0.0
12 4 8 1071.37 57.58 31.41 180.0
13 4 8 0.00 65.98 2.46 180.0
14 4 8 228.25 55.27 14.77 0.0
15 4 8 0.00 68.68 9.47 0.0
16 4 8 0.00 144.03 6.46 180.0
17 4 8 0.00 131.76 0.63 180.0
18 4 8 343.03 102.75 19.45 180.0
19 4 8 82.61 59.31 12.69 180.0
1 5 8 3562.84 82.77 58.33 0.0
2 5 8 281.65 44.82 15.57 0.0
3 5 8 5218.22 97.45 72.36 180.0
4 5 8 1764.27 62.92 41.22 180.0
5 5 8 418.62 43.20 19.66 0.0
6 5 8 22.46 88.58 3.65 180.0
7 5 8 5.33 54.78 5.66 0.0
8 5 8 87.09 58.67 7.54 180.0
9 5 8 2646.70 77.38 48.52 180.0
10 5 8 1671.43 67.88 38.96 180.0
11 5 8 460.57 63.11 18.23 0.0
12 5 8 111.92 70.02 12.31 0.0
13 5 8 0.00 62.96 4.37 0.0
14 5 8 0.00 103.04 1.61 0.0
15 5 8 876.94 144.91 29.40 180.0
16 5 8 0.00 97.95 11.21 180.0
17 5 8 535.89 59.51 20.10 0.0
18 5 8 0.00 138.22 0.92 0.0
0 6 8 1074.78 83.54 32.70 180.0
1 6 8 149.71 98.94 7.12 180.0
2 6 8 278.10 44.49 15.82 0.0
3 6 8 18.17 69.76 6.29 180.0
4 6 8 94.89 38.88 5.34 0.0
5 6 8 0.00 73.73 3.77 180.0
6 6 8 1259.31 67.33 35.79 180.0
7 6 8 581.24 51.61 21.56 180.0
8 6 8 0.00 75.21 6.34 0.0
9 6 8 70.23 76.38 8.96 0.0
10 6 8 212.99 82.80 12.20 0.0
11 6 8 596.71 51.42 23.82 0.0
12 6 8 464.18 48.16 18.76 180.0
13 6 8 0.00 174.07 2.25 180.0
14 6 8 228.09 65.45 14.35 0.0
15 6 8 0.00 137.73 2.03 180.0
16 6 8 0.00 135.22 4.86 0.0
1 7 8 562.80 46.50 23.90 0.0
2 7 8 42.16 53.02 4.37 0.0
3 7 8 326.69 51.60 18.15 180.0
4 7 8 0.00 81.65 10.32 180.0
5 7 8 0.00 128.30 2.65 180.0
6 7 8 0.00 69.56 0.77 0.0
7 7 8 0.00 86.56 2.58 0.0
8 7 8 0.00 78.31 3.05 0.0
9 7 8 616.31 58.19 22.87 180.0
10 7 8 0.00 110.75 1.67 180.0
11 7 8 222.57 83.82 10.70 0.0
12 7 8 0.00 70.95 8.87 0.0
13 7 8 129.97 110.02 8.40 0.0
0 8 8 0.00 87.05 7.07 180.0
1 8 8 0.00 98.16 1.23 0.0
2 8 8 0.00 75.04 2.96 180.0
3 8 8 0.00 93.20 8.89 180.0
4 8 8 209.02 62.74 10.25 0.0
5 8 8 0.00 120.57 8.12 180.0
6 8 8 0.00 116.06 3.08 180.0
7 8 8 0.00 91.40 0.83 180.0
8 8 8 0.00 64.61 3.25 180.0
9 8 8 0.00 156.48 1.84 180.0
1 1 9 1583.65 44.41 39.13 180.0
2 1 9 2779.07 68.60 53.72 0.0
3 1 9 770.11 41.32 28.90 180.0
4 1 9 58.59 41.25 9.22 180.0
5 1 9 473.77 31.32 22.35 0.0
6 1 9 0.00 32.98 0.20 0.0
7 1 9 0.00 44.85 3.71 0.0
8 1 9 0.00 34.15 3.88 180.0
9 1 9 379.39 67.28 20.30 180.0
10 1 9 1677.77 58.56 40.76 180.0
11 1 9 0.00 42.62 0.67 180.0
12 1 9 50.59 45.00 8.53 0.0
13 1 9 10.90 119.34 11.17 180.0
14 1 9 54.46 50.88 11.65 0.0
15 1 9 23.59 61.87 7.35 0.0
16 1 9 23.64 61.16 3.70 180.0
17 1 9 991.79 73.38 27.61 0.0
18 1 9 66.61 55.19 6.01 0.0
19 1 9 0.00 88.28 5.62 180.0
20 1 9 0.00 51.95 2.08 180.0
21 1 9 30.37 81.40 0.53 0.0
0 2 9 6081.99 622.84 76.58 180.0
1 2 9 0.00 62.49 0.38 0.0
2 2 9 0.00 102.26 2.01 180.0
3 2 9 30.22 37.36 4.85 0.0
4 2 9 2688.14 89.98 49.94 0.0
5 2 9 67.38 76.29 7.46 0.0
6 2 9 163.24 35.92 11.25 180.0
7 2 9 449.78 38.16 20.57 180.0
8 2 9 14.03 51.01 3.88 180.0
9 2 9 41.96 151.90 8.03 0.0
10 2 9 114.48 83.39 12.47 180.0
11 2 9 0.00 114.35 0.47 0.0
12 2 9 1365.63 112.70 35.01 180.0
13 2 9 696.12 46.48 25.77 180.0
14 2 9 688.33 49.49 23.89 0.0
15 2 9 0.00 159.56 1.49 0.0
16 2 9 0.00 103.85 3.40 180.0
17 2 9 56.56 59.90 8.94 180.0
18 2 9 123.14 68.73 12.95 180.0
19 2 9 19.72 83.52 4.00 180.0
20 2 9 320.13 73.26 16.54 0.0
21 2 9 31.05 69.28 4.66 0.0
1 3 9 1037.84 52.67 30.89 0.0
2 3 9 79.36 47.66 7.21 0.0
3 3 9 631.88 39.81 24.96 180.0
4 3 9 1736.06 111.80 39.69 180.0
5 3 9 1716.27 110.35 39.40 0.0
6 3 9 459.84 41.08 21.77 0.0
7 3 9 199.72 61.02 14.86 0.0
8 3 9 1205.00 53.78 33.95 0.0
9 3 9 365.40 40.57 18.14 180.0
10 3 9 137.38 83.61 14.31 180.0
11 3 9 92.99 115.82 13.64 0.0
12 3 9 211.06 106.43 13.52 0.0
13 3 9 0.00 99.03 0.15 180.0
14 3 9 139.17 55.30 10.70 180.0
15 3 9 0.00 101.49 0.57 180.0
16 3 9 546.73 45.73 19.63 180.0
17 3 9 114.13 128.30 12.15 0.0
18 3 9 235.76 118.61 11.62 0.0
19 3 9 298.52 114.66 17.20 180.0
20 3 9 47.72 80.91 1.50 0.0
0 4 9 370.59 83.86 17.66 180.0
1 4 9 0.00 60.78 8.57 180.0
2 4 9 231.77 32.63 15.10 0.0
3 4 9 31.70 49.58 9.67 180.0
4 4 9 46.92 47.28 10.65 0.0
5 4 9 6.59 52.85 4.78 180.0
6 4 9 125.43 39.78 12.45 180.0
7 4 9 663.65 84.47 23.07 180.0
8 4 9 7.03 47.67 3.24 0.0
9 4 9 123.72 56.33 13.49 180.0
10 4 9 75.55 68.16 12.66 0.0
11 4 9 0.00 55.01 0.04 0.0
12 4 9 0.00 76.08 8.61 0.0
13 4 9 195.97 52.65 15.89 180.0
14 4 9 451.23 51.75 20.74 0.0
15 4 9 370.17 45.65 17.48 180.0
16 4 9 34.75 62.93 6.56 180.0
17 4 9 79.79 92.24 4.27 180.0
18 4 9 103.92 59.57 14.74 180.0
19 4 9 0.00 116.98 0.38 0.0
1 5 9 106.04 45.15 12.19 0.0
2 5 9 592.08 46.43 25.76 0.0
3 5 9 0.00 114.27 0.63 180.0
4 5 9 286.29 124.63 18.32 0.0
5 5 9 0.00 64.59 2.82 0.0
6 5 9 0.00 60.19 3.64 0.0
7 5 9 0.00 54.00 4.83 180.0
8 5 9 25.02 43.94 3.88 180.0
9 5 9 215.05 66.11 14.32 0.0
10 5 9 0.00 157.65 8.68 180.0
11 5 9 0.00 99.33 1.49 0.0
12 5 9 0.00 41.38 4.53 180.0
13 5 9 12.00 63.42 5.06 0.0
14 5 9 119.59 70.05 11.80 0.0
15 5 9 0.00 90.01 2.96 180.0
16 5 9 138.78 81.63 5.43 0.0
17 5 9 144.23 71.89 8.52 180.0
0 6 9 0.00 90.22 3.74 180.0
1 6 9 152.61 60.11 14.84 0.0
2 6 9 0.00 69.32 0.38 180.0
3 6 9 17.15 74.47 8.29 0.0
4 6 9 104.07 48.21 12.83 180.0
5 6 9 0.00 107.20 0.85 0.0
6 6 9 0.00 88.31 1.99 180.0
7 6 9 12.77 73.48 6.04 0.0
8 6 9 0.00 131.64 10.84 180.0
9 6 9 496.76 49.16 22.80 180.0
10 6 9 36.75 96.90 4.50 0.0
11 6 9 380.84 60.36 19.26 180.0
12 6 9 0.00 173.58 1.63 180.0
13 6 9 0.00 93.88 0.36 0.0
14 6 9 168.44 200.88 11.65 180.0
15 6 9 99.76 54.15 11.01 180.0
1 7 9 279.37 85.64 15.29 180.0
2 7 9 0.00 83.88 1.66 180.0
3 7 9 0.00 154.80 6.72 0.0
4 7 9 32.54 83.20 7.59 0.0
5 7 9 136.96 43.85 11.43 180.0
6 7 9 0.00 148.50 4.72 180.0
7 7 9 45.80 51.93 4.69 180.0
8 7 9 46.54 87.23 5.22 0.0
9 7 9 154.18 59.13 14.22 0.0
10 7 9 0.00 78.15 3.81 0.0
11 7 9 44.43 67.49 8.02 180.0
12 7 9 350.93 118.20 18.26 180.0
0 8 9 68.05 189.98 11.06 0.0
1 8 9 50.13 78.74 0.67 180.0
2 8 9 0.00 100.58 0.18 0.0
3 8 9 0.00 160.08 5.48 180.0
4 8 9 38.32 45.39 7.92 180.0
5 8 9 0.00 124.70 2.28 0.0
6 8 9 156.54 69.68 9.05 0.0
7 8 9 0.00 322.12 1.51 0.0
0 0 10 2281.79 111.04 51.32 180.0
1 0 10 377.79 145.73 20.15 180.0
2 0 10 1734.02 68.61 42.54 0.0
3 0 10 921.64 54.91 30.97 0.0
4 0 10 3716.44 126.07 62.03 0.0
5 0 10 61.17 126.44 16.40 0.0
6 0 10 2712.90 93.84 53.58 180.0
7 0 10 72.49 163.66 13.44 180.0
8 0 10 2515.94 94.81 48.59 0.0
9 0 10 410.35 57.68 19.10 0.0
10 0 10 1157.32 76.87 36.02 0.0
11 0 10 1914.76 95.27 44.12 180.0
12 0 10 609.33 100.05 20.22 180.0
13 0 10 206.33 87.90 15.18 180.0
14 0 10 853.35 81.59 28.29 0.0
15 0 10 895.48 100.05 27.16 0.0
16 0 10 0.00 127.20 0.11 0.0
17 0 10 146.66 94.62 14.47 180.0
18 0 10 858.98 106.12 29.48 180.0
19 0 10 31.81 110.46 11.72 180.0
20 0 10 434.55 160.19 16.74 0.0
1 1 10 1629.24 47.59 41.68 0.0
2 1 10 0.00 72.08 1.29 180.0
3 1 10 4553.55 74.09 69.08 180.0
4 1 10 0.00 59.68 1.61 0.0
5 1 10 639.29 43.21 24.64 0.0
6 1 10 223.17 35.38 12.88 0.0
7 1 10 651.20 55.09 26.76 0.0
8 1 10 60.04 37.45 10.38 180.0
9 1 10 1073.74 50.13 33.45 180.0
10 1 10 19.22 89.85 3.36 0.0
11 1 10 1720.20 61.49 39.91 0.0
12 1 10 193.09 68.16 13.39 0.0
13 1 10 39.12 44.66 9.50 0.0
14 1 10 0.00 80.05 4.15 0.0
15 1 10 0.00 78.28 3.95 180.0
16 1 10 313.59 62.77 17.42 0.0
17 1 10 263.03 55.34 16.93 0.0
18 1 10 134.06 86.17 9.01 0.0
19 1 10 0.00 136.17 1.20 0.0
20 1 10 21.42 119.82 9.21 180.0
0 2 10 444.88 97.16 21.89 180.0
1 2 10 0.00 95.90 0.81 0.0
2 2 10 602.80 38.49 24.05 0.0
3 2 10 304.77 95.96 14.99 0.0
4 2 10 1309.67 83.97 35.78 0.0
5 2 10 317.55 36.10 17.82 0.0
6 2 10 2202.44 63.76 46.84 180.0
7 2 10 0.00 82.96 2.97 180.0
8 2 10 52.67 65.79 11.09 0.0
9 2 10 187.89 53.26 13.70 180.0
10 2 10 371.11 46.36 19.30 0.0
11 2 10 450.63 68.40 21.57 180.0
12 2 10 73.81 81.05 14.81 180.0
13 2 10 0.00 124.25 0.42 180.0
14 2 10 378.81 127.39 23.96 0.0
15 2 10 71.32 82.97 13.48 0.0
16 2 10 221.71 52.09 15.93 0.0
17 2 10 53.04 99.45 10.12 0.0
18 2 10 704.09 63.50 23.67 180.0
19 2 10 416.95 153.59 14.10 0.0
20 2 10 0.00 146.38 3.35 180.0
1 3 10 42.74 51.66 5.55 0.0
2 3 10 1672.36 57.36 39.19 180.0
3 3 10 577.96 45.46 25.10 180.0
4 3 10 1550.00 57.97 38.90 0.0
5 3 10 112.18 49.33 11.57 180.0
6 3 10 78.58 48.36 10.87 0.0
7 3 10 124.51 71.61 8.47 0.0
8 3 10 0.00 78.26 9.61 0.0
9 3 10 380.38 53.76 17.16 180.0
10 3 10 1910.92 88.81 42.92 0.0
11 3 10 272.16 50.23 16.06 0.0
12 3 10 0.00 76.79 6.11 0.0
13 3 10 604.12 152.84 24.02 0.0
14 3 10 0.00 68.17 3.89 180.0
15 3 10 0.00 72.66 2.70 180.0
16 3 10 190.47 69.03 14.71 0.0
17 3 10 0.00 91.48 0.58 180.0
18 3 10 0.00 91.82 8.93 0.0
19 3 10 124.96 70.20 11.96 0.0
0 4 10 0.00 72.87 1.40 0.0
1 4 10 1431.47 56.14 37.23 0.0
2 4 10 0.00 95.01 0.42 0.0
3 4 10 153.48 47.21 16.26 180.0
4 4 10 0.00 98.48 10.11 0.0
5 4 10 717.48 48.04 25.89 180.0
6 4 10 0.00 113.48 10.39 180.0
7 4 10 1268.28 60.10 33.71 0.0
8 4 10 321.07 42.39 15.44 0.0
9 4 10 0.00 60.16 5.44 180.0
10 4 10 592.92 53.11 23.16 0.0
11 4 10 164.54 52.42 10.76 180.0
12 4 10 0.97 56.43 5.18 180.0
13 4 10 0.00 163.41 3.51 180.0
14 4 10 0.00 59.21 6.12 180.0
15 4 10 622.73 63.69 22.46 180.0
16 4 10 77.47 155.84 11.49 0.0
17 4 10 0.00 79.31 1.34 0.0
18 4 10 157.56 104.67 9.14 180.0
1 5 10 56.02 55.11 10.71 180.0
2 5 10 377.69 45.86 17.73 180.0
3 5 10 0.00 76.29 0.90 0.0
4 5 10 61.96 54.01 9.70 0.0
5 5 10 0.00 59.29 7.19 0.0
6 5 10 780.18 67.28 26.71 180.0
7 5 10 333.63 93.16 17.90 0.0
8 5 10 198.11 86.31 16.94 180.0
9 5 10 192.31 124.64 10.34 180.0
10 5 10 334.02 47.65 14.13 0.0
11 5 10 0.08 116.84 0.71 0.0
12 5 10 0.00 70.77 9.31 180.0
13 5 10 369.08 87.48 20.36 0.0
14 5 10 0.00 137.13 6.54 180.0
15 5 10 0.00 192.49 7.68 180.0
16 5 10 0.00 161.90 1.23 0.0
0 6 10 134.17 79.23 10.50 180.0
1 6 10 1241.15 97.66 35.57 0.0
2 6 10 0.00 52.80 0.98 0.0
3 6 10 535.84 48.47 24.53 0.0
4 6 10 0.00 108.50 4.77 0.0
5 6 10 107.00 89.90 5.51 180.0
6 6 10 4.82 72.01 7.09 180.0
7 6 10 62.45 106.06 6.72 0.0
8 6 10 90.59 109.27 8.19 0.0
9 6 10 290.61 49.81 17.36 180.0
10 6 10 68.48 64.79 2.27 0.0
11 6 10 0.00 160.05 9.36 180.0
12 6 10 0.00 68.31 4.76 180.0
13 6 10 336.19 50.75 16.86 0.0
1 7 10 0.00 121.26 1.84 0.0
2 7 10 14.36 50.90 5.40 0.0
3 7 10 448.82 87.65 19.47 180.0
4 7 10 0.00 55.76 5.38 0.0
5 7 10 77.99 68.57 0.52 180.0
6 7 10 10.94 144.58 5.71 0.0
7 7 10 86.86 60.42 1.77 180.0
8 7 10 44.63 106.71 13.58 180.0
9 7 10 197.10 69.45 16.82 180.0
10 7 10 1.40 212.69 1.23 0.0
0 8 10 317.66 70.88 17.20 180.0
1 8 10 19.44 78.60 3.66 180.0
2 8 10 0.00 65.38 5.70 0.0
3 8 10 0.00 86.26 3.30 0.0
1 1 11 880.05 43.82 28.71 180.0
2 1 11 296.33 37.54 18.06 180.0
3 1 11 346.60 38.51 19.62 0.0
4 1 11 242.21 108.24 13.72 0.0
5 1 11 62.31 134.31 11.80 180.0
6 1 11 106.47 42.13 8.80 0.0
7 1 11 11.90 116.82 0.82 180.0
8 1 11 296.00 97.80 16.92 180.0
9 1 11 133.86 69.03 17.26 0.0
10 1 11 0.00 68.27 1.38 180.0
11 1 11 0.00 58.45 0.08 180.0
12 1 11 53.32 99.67 14.66 180.0
13 1 11 70.43 42.71 3.83 0.0
14 1 11 0.00 63.19 5.94 180.0
15 1 11 93.46 67.28 4.99 0.0
16 1 11 0.00 85.23 9.10 0.0
17 1 11 0.00 85.69 5.56 180.0
18 1 11 31.78 90.23 12.15 180.0
19 1 11 179.96 109.35 9.90 0.0
0 2 11 0.00 122.33 6.89 0.0
1 2 11 710.96 48.35 26.53 0.0
2 2 11 187.43 100.07 12.68 180.0
3 2 11 74.83 50.38 7.81 180.0
4 2 11 180.14 39.15 13.52 0.0
5 2 11 317.59 45.24 16.67 180.0
6 2 11 376.67 45.31 18.44 0.0
7 2 11 466.53 126.28 20.70 0.0
8 2 11 0.00 85.96 6.04 180.0
9 2 11 604.09 113.06 21.80 180.0
10 2 11 48.28 66.11 1.27 0.0
11 2 11 0.00 70.67 9.04 180.0
12 2 11 0.00 118.45 5.56 180.0
13 2 11 0.00 148.58 8.66 0.0
14 2 11 59.53 64.27 8.43 180.0
15 2 11 353.60 130.38 20.54 180.0
16 2 11 148.83 52.66 9.31 0.0
17 2 11 205.78 93.82 13.92 0.0
18 2 11 0.00 127.94 0.23 0.0
19 2 11 0.00 104.10 3.69 0.0
1 3 11 0.00 134.35 2.76 180.0
2 3 11 288.11 36.85 15.20 180.0
3 3 11 1975.11 79.57 44.64 0.0
4 3 11 59.85 46.12 7.98 0.0
5 3 11 0.00 88.40 11.45 0.0
6 3 11 54.16 39.26 7.55 0.0
7 3 11 167.26 73.37 15.03 0.0
8 3 11 0.00 93.34 1.58 180.0
9 3 11 0.00 129.56 3.80 0.0
10 3 11 0.00 74.85 8.28 0.0
11 3 11 21.42 87.90 13.44 180.0
12 3 11 0.00 70.39 9.98 180.0
13 3 11 263.50 52.14 17.08 0.0
14 3 11 2.22 56.36 7.49 0.0
15 3 11 269.80 63.11 14.77 0.0
16 3 11 228.75 94.41 17.98 0.0
17 3 11 229.36 87.90 17.39 180.0
18 3 11 241.10 111.43 15.62 180.0
0 4 11 0.00 160.80 5.57 0.0
1 4 11 555.69 47.55 22.84 0.0
2 4 11 13.53 98.57 5.63 180.0
3 4 11 0.00 67.36 4.94 0.0
4 4 11 0.00 41.47 1.38 0.0
5 4 11 0.00 65.13 2.88 180.0
6 4 11 0.00 65.57 4.88 0.0
7 4 11 235.02 48.05 15.57 0.0
8 4 11 107.62 45.29 9.48 0.0
9 4 11 0.00 109.01 0.63 180.0
10 4 11 0.00 69.46 9.16 0.0
11 4 11 27.44 66.68 8.21 0.0
12 4 11 103.43 79.13 8.71 0.0
13 4 11 132.22 141.26 11.24 0.0
14 4 11 0.00 69.98 8.89 0.0
15 4 11 0.00 166.47 0.21 180.0
16 4 11 20.83 87.80 8.29 0.0
1 5 11 158.03 74.64 15.77 0.0
2 5 11 0.00 47.04 4.55 0.0
3 5 11 83.25 46.37 8.04 0.0
4 5 11 0.00 71.95 0.56 0.0
5 5 11 247.45 59.17 15.00 0.0
6 5 11 26.64 57.92 3.23 0.0
7 5 11 131.28 56.06 15.32 0.0
8 5 11 0.00 70.87 4.11 0.0
9 5 11 0.00 101.15 7.03 0.0
10 5 11 60.31 70.07 8.94 180.0
11 5 11 135.49 65.20 9.23 0.0
12 5 11 0.00 134.03 0.78 0.0
13 5 11 0.00 158.18 1.83 180.0
14 5 11 0.00 158.25 1.04 180.0
0 6 11 751.15 86.33 26.71 180.0
1 6 11 45.99 74.69 12.42 180.0
2 6 11 0.00 74.75 6.76 0.0
3 6 11 163.39 120.00 6.22 180.0
4 6 11 260.27 46.91 15.69 0.0
5 6 11 133.93 154.93 10.86 0.0
6 6 11 4.67 64.04 11.48 180.0
7 6 11 110.98 56.37 9.99 180.0
8 6 11 136.34 77.19 16.61 0.0
9 6 11 0.00 86.31 2.26 0.0
10 6 11 99.45 72.87 4.81 0.0
11 6 11 0.00 97.49 0.16 180.0
12 6 11 181.99 75.79 14.96 180.0
1 7 11 0.00 88.62 7.59 0.0
2 7 11 67.15 64.21 6.00 0.0
3 7 11 94.35 58.06 11.09 180.0
4 7 11 150.60 71.03 9.51 180.0
5 7 11 214.87 105.26 12.35 0.0
6 7 11 59.42 117.72 0.35 0.0
7 7 11 183.48 54.81 12.84 0.0
8 7 11 0.00 147.87 10.28 0.0
0 0 12 38.14 165.98 2.97 0.0
1 0 12 1491.19 109.01 38.14 0.0
2 0 12 38.14 192.00 2.76 0.0
3 0 12 211.17 52.63 15.51 180.0
4 0 12 31.43 58.38 3.40 0.0
5 0 12 1420.88 83.74 38.97 180.0
6 0 12 15.48 149.15 6.01 0.0
7 0 12 4637.57 135.76 69.33 0.0
8 0 12 58.53 159.77 15.80 180.0
9 0 12 156.95 55.19 13.08 0.0
10 0 12 76.71 49.46 7.30 0.0
11 0 12 0.00 91.95 9.95 180.0
12 0 12 0.00 162.27 10.60 180.0
13 0 12 0.29 59.10 0.04 180.0
14 0 12 375.78 204.43 24.76 180.0
15 0 12 787.76 105.25 27.82 180.0
16 0 12 307.06 115.08 14.87 0.0
17 0 12 0.00 218.60 2.33 180.0
18 0 12 2.53 179.38 2.81 180.0
1 1 12 0.00 68.03 2.28 180.0
2 1 12 2025.20 64.15 45.61 180.0
3 1 12 140.67 44.86 12.36 180.0
4 1 12 3392.42 126.19 57.74 0.0
5 1 12 4.95 64.61 6.46 0.0
6 1 12 510.30 43.44 23.73 0.0
7 1 12 0.00 106.93 2.92 0.0
8 1 12 372.96 40.35 18.47 180.0
9 1 12 271.90 63.77 16.00 0.0
10 1 12 908.27 59.31 30.24 0.0
11 1 12 76.83 55.14 4.41 180.0
12 1 12 495.81 98.75 20.64 180.0
13 1 12 16.77 51.52 5.31 180.0
14 1 12 226.01 78.55 16.34 180.0
15 1 12 0.00 68.78 8.46 180.0
16 1 12 742.88 69.32 24.62 0.0
17 1 12 49.36 92.18 5.30 180.0
18 1 12 0.00 151.16 0.99 0.0
0 2 12 12.13 113.64 4.80 180.0
1 2 12 1346.86 64.77 35.34 0.0
2 2 12 137.35 57.60 13.51 180.0
3 2 12 769.55 72.82 28.99 0.0
4 2 12 822.53 51.42 28.31 180.0
5 2 12 140.56 56.70 12.72 180.0
6 2 12 444.65 45.44 21.24 180.0
7 2 12 190.17 55.36 13.65 0.0
8 2 12 290.32 47.79 15.91 180.0
9 2 12 336.55 97.15 19.32 180.0
10 2 12 0.00 111.83 3.93 0.0
11 2 12 683.11 74.54 24.75 180.0
12 2 12 4.56 70.76 5.78 180.0
13 2 12 46.97 98.00 10.27 0.0
14 2 12 0.00 151.00 2.94 180.0
15 2 12 40.64 52.68 3.64 0.0
16 2 12 49.65 63.52 2.39 0.0
17 2 12 60.48 84.89 5.79 180.0
1 3 12 0.00 64.14 5.81 0.0
2 3 12 54.14 63.69 12.95 0.0
3 3 12 766.29 49.16 26.65 180.0
4 3 12 2110.89 71.37 45.61 0.0
5 3 12 7.88 44.91 5.89 0.0
6 3 12 568.67 71.20 25.32 0.0
7 3 12 132.92 50.90 9.81 0.0
8 3 12 346.93 76.13 19.73 180.0
9 3 12 479.70 48.21 18.91 180.0
10 3 12 22.27 50.50 6.18 0.0
11 3 12 0.00 83.47 0.73 0.0
12 3 12 0.00 86.64 5.01 0.0
13 3 12 0.00 110.18 1.34 0.0
14 3 12 254.76 54.27 10.71 180.0
15 3 12 587.55 65.53 22.00 180.0
16 3 12 107.61 67.33 12.04 0.0
0 4 12 939.15 120.58 30.56 180.0
1 4 12 40.82 44.84 2.33 180.0
2 4 12 96.66 57.64 9.91 0.0
3 4 12 244.91 38.02 10.86 0.0
4 4 12 303.75 72.70 15.11 0.0
5 4 12 0.00 49.47 2.24 180.0
6 4 12 392.75 74.19 16.70 180.0
7 4 12 17.91 61.42 5.14 0.0
8 4 12 38.34 58.51 3.69 0.0
9 4 12 0.00 68.28 9.32 0.0
10 4 12 0.00 75.30 1.39 0.0
11 4 12 323.44 86.96 17.54 180.0
12 4 12 478.24 55.71 18.68 180.0
13 4 12 0.00 148.56 1.88 180.0
14 4 12 284.12 63.44 13.79 0.0
15 4 12 70.42 173.38 8.46 0.0
1 5 12 0.00 49.61 2.76 180.0
2 5 12 89.56 66.75 12.10 0.0
3 5 12 15.96 67.09 6.25 180.0
4 5 12 71.72 46.01 9.81 0.0
5 5 12 460.19 52.64 22.23 0.0
6 5 12 3.75 79.21 3.90 0.0
7 5 12 251.49 54.72 17.02 0.0
8 5 12 0.00 242.89 8.87 180.0
9 5 12 128.29 55.07 9.90 180.0
10 5 12 6.27 52.13 2.08 0.0
11 5 12 72.64 72.06 8.59 0.0
12 5 12 45.18 135.91 3.83 0.0
13 5 12 0.00 81.68 3.43 0.0
0 6 12 400.40 246.07 18.26 180.0
1 6 12 0.00 135.06 9.66 0.0
2 6 12 369.85 123.12 17.97 0.0
3 6 12 111.05 58.62 11.54 0.0
4 6 12 166.87 85.64 15.74 0.0
5 6 12 0.00 112.27 1.33 0.0
6 6 12 71.62 147.81 9.20 180.0
7 6 12 110.33 69.16 12.45 0.0
8 6 12 0.00 172.07 8.00 0.0
9 6 12 0.00 139.40 0.07 0.0
10 6 12 0.00 68.71 2.97 180.0
1 7 12 0.00 72.86 1.34 180.0
2 7 12 0.00 144.16 0.96 180.0
3 7 12 0.00 137.30 9.51 180.0
4 7 12 308.11 136.98 19.40 0.0
1 1 13 95.75 79.48 10.45 0.0
2 1 13 47.65 37.69 6.05 180.0
3 1 13 48.89 45.55 10.22 180.0
4 1 13 381.75 45.78 19.48 180.0
5 1 13 0.00 106.88 2.75 0.0
6 1 13 334.50 72.28 16.88 0.0
7 1 13 0.00 58.60 4.35 0.0
8 1 13 144.72 71.25 11.24 0.0
9 1 13 0.00 74.08 2.56 0.0
10 1 13 0.00 118.15 0.67 180.0
11 1 13 149.94 42.45 13.41 0.0
12 1 13 0.00 57.36 1.54 0.0
13 1 13 0.00 86.39 6.49 0.0
14 1 13 348.53 72.54 17.50 180.0
15 1 13 187.84 70.45 11.96 180.0
16 1 13 0.00 163.98 8.51 180.0
0 2 13 102.25 69.15 6.96 180.0
1 2 13 1218.24 59.62 36.63 180.0
2 2 13 648.63 47.91 25.67 0.0
3 2 13 101.12 53.71 13.85 180.0
4 2 13 7.53 89.93 2.91 180.0
5 2 13 105.58 54.11 11.68 0.0
6 2 13 482.24 50.92 21.50 180.0
7 2 13 131.14 50.46 9.95 180.0
8 2 13 467.04 66.86 21.42 0.0
9 2 13 106.34 38.20 9.41 0.0
10 2 13 0.00 146.89 3.78 0.0
11 2 13 45.12 159.90 2.91 180.0
12 2 13 0.00 69.87 3.09 180.0
13 2 13 267.69 60.81 12.99 180.0
14 2 13 0.00 77.50 5.09 0.0
15 2 13 227.08 72.51 12.90 0.0
16 2 13 42.48 131.48 7.13 180.0
1 3 13 91.11 146.29 3.44 0.0
2 3 13 185.25 112.85 13.35 0.0
3 3 13 0.00 132.79 2.46 180.0
4 3 13 408.87 77.04 20.19 180.0
5 3 13 0.00 112.93 2.03 0.0
6 3 13 141.97 51.54 5.72 0.0
7 3 13 91.54 80.63 6.84 180.0
8 3 13 0.00 50.33 2.17 0.0
9 3 13 98.85 41.89 10.66 180.0
10 3 13 17.23 57.71 3.10 180.0
11 3 13 0.00 87.31 4.20 0.0
12 3 13 167.69 58.26 11.54 0.0
13 3 13 90.29 64.82 7.04 0.0
14 3 13 0.00 145.01 2.83 0.0
15 3 13 32.20 90.74 7.39 180.0
0 4 13 585.84 67.76 23.58 180.0
1 4 13 0.00 118.64 7.08 180.0
2 4 13 0.00 46.59 5.02 0.0
3 4 13 0.00 107.09 1.55 0.0
4 4 13 0.00 65.69 2.52 0.0
5 4 13 165.44 60.20 9.83 0.0
6 4 13 154.71 76.89 12.96 180.0
7 4 13 318.78 47.28 16.64 0.0
8 4 13 32.54 45.09 7.61 0.0
9 4 13 185.05 68.60 15.85 0.0
10 4 13 39.29 119.53 2.02 0.0
11 4 13 20.33 61.81 8.04 0.0
12 4 13 0.00 127.30 10.13 180.0
13 4 13 63.52 82.16 9.80 0.0
1 5 13 0.00 66.10 7.60 180.0
2 5 13 63.97 82.13 14.93 180.0
3 5 13 0.00 71.12 3.74 0.0
4 5 13 0.00 65.36 1.24 180.0
5 5 13 0.00 83.58 4.48 0.0
6 5 13 0.00 90.32 5.25 180.0
7 5 13 169.53 50.00 11.73 0.0
8 5 13 0.00 131.22 3.34 180.0
9 5 13 0.00 63.20 1.52 180.0
10 5 13 61.04 160.91 9.71 0.0
11 5 13 45.30 62.63 10.27 180.0
0 6 13 73.99 63.06 0.68 0.0
1 6 13 72.54 98.75 9.43 0.0
2 6 13 0.00 124.96 2.31 180.0
3 6 13 0.00 55.12 2.70 180.0
4 6 13 0.00 141.75 8.04 0.0
5 6 13 232.86 45.52 11.00 180.0
6 6 13 127.03 68.65 12.38 0.0
7 6 13 0.00 80.27 4.53 0.0
0 0 14 0.00 80.39 3.32 0.0
1 0 14 0.00 108.14 1.65 0.0
2 0 14 6.36 80.96 4.52 180.0
3 0 14 0.00 184.43 13.39 180.0
5 0 14 47.39 207.61 4.40 180.0
6 0 14 0.00 85.57 5.77 0.0
7 0 14 8.80 76.58 4.23 180.0
8 0 14 122.52 81.40 11.76 0.0
9 0 14 73.76 171.58 13.86 0.0
10 0 14 50.49 76.09 8.59 180.0
11 0 14 180.94 90.80 9.43 0.0
12 0 14 491.87 80.48 23.54 180.0
13 0 14 0.00 87.92 5.55 0.0
14 0 14 158.41 101.17 14.69 180.0
15 0 14 282.43 83.19 10.75 0.0
1 1 14 23.93 65.04 1.35 180.0
2 1 14 35.30 116.42 9.37 180.0
3 1 14 16.35 51.28 4.21 180.0
4 1 14 5.81 52.28 0.56 180.0
5 1 14 0.00 66.26 1.10 0.0
6 1 14 0.00 54.91 0.57 0.0
7 1 14 0.00 44.79 3.58 180.0
8 1 14 192.54 42.53 14.35 180.0
9 1 14 25.10 68.58 8.84 180.0
10 1 14 16.28 122.62 1.62 0.0
11 1 14 103.68 78.85 1.62 0.0
12 1 14 317.66 56.51 17.64 0.0
13 1 14 21.13 59.94 10.67 180.0
14 1 14 528.36 67.45 21.44 180.0
15 1 14 53.32 57.30 10.33 180.0
0 2 14 20.69 161.34 9.59 180.0
1 2 14 530.27 51.97 22.47 0.0
2 2 14 469.90 101.34 21.70 180.0
3 2 14 0.00 81.68 3.88 180.0
4 2 14 233.38 46.45 18.68 180.0
5 2 14 409.39 44.51 21.17 180.0
6 2 14 56.44 54.17 2.87 0.0
7 2 14 3.33 116.61 5.03 0.0
8 2 14 0.00 100.32 3.87 0.0
9 2 14 0.00 79.73 0.62 180.0
10 2 14 0.00 99.92 2.36 180.0
11 2 14 265.29 62.90 18.73 180.0
12 2 14 0.00 84.51 5.14 180.0
13 2 14 103.31 51.23 7.23 0.0
14 2 14 150.30 76.09 13.68 180.0
1 3 14 20.38 69.83 0.16 180.0
2 3 14 325.77 45.71 17.72 180.0
3 3 14 0.00 129.73 9.00 0.0
4 3 14 395.47 49.86 17.55 0.0
5 3 14 0.00 70.48 0.73 0.0
6 3 14 159.16 78.38 9.77 180.0
7 3 14 0.00 123.70 5.15 180.0
8 3 14 647.95 55.36 24.54 180.0
9 3 14 0.00 165.34 4.38 180.0
10 3 14 92.02 56.03 8.20 0.0
11 3 14 197.11 117.53 14.17 180.0
12 3 14 0.00 67.47 7.10 180.0
13 3 14 0.00 95.22 11.52 180.0
0 4 14 0.00 87.90 0.78 180.0
1 4 14 499.24 84.64 21.69 0.0
2 4 14 0.00 100.45 11.19 180.0
3 4 14 55.89 84.39 7.93 180.0
4 4 14 0.00 53.76 2.28 0.0
5 4 14 795.09 155.43 25.64 180.0
6 4 14 151.56 106.34 14.47 0.0
7 4 14 522.48 57.80 18.73 0.0
8 4 14 174.86 75.02 12.63 180.0
9 4 14 0.00 188.92 0.76 180.0
10 4 14 0.00 164.39 7.95 180.0
11 4 14 52.31 92.82 9.41 180.0
1 5 14 0.00 146.38 2.43 0.0
2 5 14 1279.51 75.14 34.97 180.0
3 5 14 165.07 71.19 11.86 0.0
4 5 14 628.00 136.04 21.24 0.0
5 5 14 245.32 61.44 10.67 180.0
6 5 14 0.00 132.97 0.77 180.0
7 5 14 0.00 67.12 5.27 180.0
8 5 14 14.54 71.79 11.50 180.0
1 1 15 0.00 76.41 0.60 0.0
2 1 15 53.29 78.49 10.24 180.0
3 1 15 0.00 48.09 4.36 0.0
4 1 15 238.30 54.01 14.17 0.0
5 1 15 64.00 74.57 5.55 0.0
6 1 15 0.00 57.02 6.75 180.0
7 1 15 114.63 73.83 13.50 0.0
8 1 15 0.00 89.50 4.86 0.0
9 1 15 0.00 158.88 4.77 0.0
10 1 15 128.92 65.73 15.22 0.0
11 1 15 23.38 102.84 13.53 180.0
12 1 15 98.77 60.10 6.06 180.0
0 2 15 0.00 75.76 0.53 180.0
1 2 15 179.31 51.87 13.61 0.0
2 2 15 0.00 133.95 2.78 180.0
3 2 15 0.00 74.45 8.72 180.0
4 2 15 0.00 144.78 2.44 180.0
5 2 15 0.00 130.31 10.90 180.0
6 2 15 66.23 60.24 9.13 0.0
7 2 15 183.71 52.62 10.24 0.0
8 2 15 0.00 278.75 2.54 180.0
9 2 15 0.00 115.53 10.12 180.0
10 2 15 21.39 76.94 4.34 180.0
11 2 15 0.00 100.50 5.77 180.0
12 2 15 38.04 95.17 6.30 0.0
1 3 15 0.00 59.93 4.00 180.0
2 3 15 402.11 64.54 18.83 180.0
3 3 15 7.67 54.60 6.45 180.0
4 3 15 516.66 64.16 23.31 0.0
5 3 15 645.83 64.30 26.62 180.0
6 3 15 34.18 67.07 10.37 180.0
7 3 15 66.66 89.89 9.48 180.0
8 3 15 0.00 198.49 11.13 180.0
9 3 15 67.60 78.15 8.01 0.0
10 3 15 0.00 126.96 10.62 0.0
0 4 15 161.48 185.31 5.63 180.0
1 4 15 35.07 79.47 1.09 180.0
2 4 15 0.00 159.11 2.33 180.0
3 4 15 48.54 61.07 6.17 180.0
4 4 15 0.00 168.18 6.04 180.0
5 4 15 0.00 71.30 2.75 0.0
6 4 15 27.33 136.14 11.87 180.0
7 4 15 122.92 54.87 10.58 0.0
8 4 15 183.63 91.07 12.21 180.0
1 5 15 64.31 90.48 6.59 180.0
2 5 15 0.00 163.17 11.48 180.0
3 5 15 0.00 86.65 7.25 180.0
0 0 16 1838.29 150.36 38.62 0.0
1 0 16 582.17 140.82 23.71 0.0
2 0 16 0.00 94.32 5.06 180.0
3 0 16 0.00 65.06 3.32 0.0
4 0 16 244.08 81.25 15.39 180.0
5 0 16 574.51 270.94 22.17 180.0
6 0 16 180.25 73.30 11.69 0.0
7 0 16 118.88 88.48 7.57 0.0
8 0 16 0.00 486.36 10.43 180.0
9 0 16 477.72 202.12 19.61 180.0
10 0 16 0.00 93.00 5.82 180.0
1 1 16 0.00 109.68 6.58 180.0
2 1 16 178.70 54.87 12.62 180.0
3 1 16 158.70 70.29 12.55 0.0
4 1 16 85.42 62.22 5.53 0.0
5 1 16 288.77 70.44 16.89 180.0
6 1 16 232.27 227.72 18.13 180.0
7 1 16 0.00 134.98 1.48 180.0
8 1 16 329.70 57.48 19.04 180.0
9 1 16 230.20 79.94 17.03 0.0
10 1 16 660.41 114.61 22.50 0.0
0 2 16 26.78 165.68 6.12 0.0
1 2 16 0.00 89.28 4.27 0.0
2 2 16 0.00 66.80 8.04 180.0
3 2 16 37.45 60.98 10.24 180.0
4 2 16 0.00 95.24 2.15 0.0
5 2 16 110.85 93.42 16.56 180.0
6 2 16 583.19 137.91 20.42 0.0
7 2 16 68.98 89.38 13.08 0.0
8 2 16 0.00 87.78 1.61 0.0
9 2 16 0.00 151.45 0.81 0.0
1 3 16 94.46 77.40 11.06 180.0
2 3 16 133.15 135.60 16.70 180.0
3 3 16 98.55 64.38 15.56 0.0
4 3 16 524.09 122.87 20.59 180.0
5 3 16 68.10 60.36 8.10 0.0
6 3 16 0.00 169.96 7.66 180.0
7 3 16 0.00 133.13 1.56 0.0
0 4 16 0.00 220.69 6.48 0.0
1 4 16 44.90 163.62 5.12 180.0
2 4 16 0.00 163.81 5.50 180.0
1 1 17 0.00 148.69 3.70 0.0
2 1 17 113.47 83.45 9.16 0.0
3 1 17 0.00 84.08 5.07 0.0
4 1 17 0.00 130.13 2.35 180.0
5 1 17 17.35 150.47 4.54 0.0
6 1 17 0.00 174.76 3.03 0.0
0 2 17 54.81 82.77 1.76 0.0
1 2 17 0.00 94.42 5.98 180.0
2 2 17 6.67 101.48 3.83 180.0
3 2 17 38.76 98.84 11.35 0.0
4 2 17 0.00 149.18 1.58 180.0
 
